# Supplementary material for: Raised Leptin and Pappalysin2 cell-free RNAs are the hallmarks of pregnancies complicated by preeclampsia with fetal growth restriction
Source: Nat Commun. 2025 Jul 18;16:6614. doi: 10.1038/s41467-025-61931-7 (PMC12274584; doi:10.1038/s41467-025-61931-7)
Supplement: Supplementary file 4 — Supplementary Data 1-13 [file 41467_2025_61931_MOESM4_ESM.xlsx]

## Sheet: Index
Name	Description	Note
Supplementary data 1	Descriptive statistic of sample matching
Supplementary data 2	8054 differentially expressed genes from logistic regression analysis
Supplementary data 3	5898 differentially expressed genes from edgeR
Supplementary data 4	1445 differentially expressed genes from DESeq2
Supplementary data 5	The 345 differentially expressed genes
Supplementary data 6	The predictive performance and the list of selected cfRNAs during 5-fold CV with 5 repetitions
Supplementary data 7	The summary of 5-fold CV with 5 repetitions
Supplementary data 8	The final training models from Elastic net
Supplementary data 9	A like-for-like comparison of the predictive performance between the original model and the combined model	The AUCs in grey are from the training model (28wk-preterm) itself and the same with Supplementary data 8
Supplementary data 10	The 129 differentially expressed genes by gestational age group
Supplementary data 11	Conditional and marginal coefficient of determination of mixed-effect models with a linear and quadratic term
Supplementary data 12	Conditional and marginal coefficient of determination of mixed-effect models with a linear term only	1) Filter applied on column D; 2) The column "pvalues (anova)" is from the anova test between the following two mixed effect models: a) both linear and quatratic term and b) a linear term only.
Supplementary data 13	Quality control statistics of RNA-seq data

## Sheet: S data 1
	preterm PE+FGR cases (n=15) and their matched controls (n=60)			term PE+FGR cases (n=24) and matched controls (n=96)
Variable	Case	Control	Case – Control Difference	Case	Control	Case – Control Difference
	Mean (SD) or N(%)	Mean (SD) or N(%)	Median (IQR)	Mean (SD) or N(%)	Mean (SD) or N(%)	Median (IQR)
Fetal sex: female	8 (53%)	32 (53%)	0 (0 to 0)	16 (67%)	64 (67%)	0 (0 to 0)
Maternal smoking	3 (20%)	12 (20%)	0 (0 to 0)	2 (8%)	8 (8%)	0 (0 to 0)
Body mass index [kg/m2]	31.1 (7.1)	30.7 (6.3)	0.10 (-0.30 to 0.65)	26.1 (3.8)	26.0 (3.8)	0.00 (-0.10 to 0.25)
Age [years]	27.3 (6.4)	27.8 (6.1)	-0.25 (-1.10 to 0.50)	31.7 (5.6)	31.6 (5.2)	0.00 (-0.35 to 0.40)
GA 12wkGA [weeks]	13.0 (1.0)	12.8 (0.8)	0.42 (-0.43 to 1.14)	12.7 (1.2)	12.6 (0.6)	0.00 (-0.57 to 0.57)
GA 20wkGA [weeks]	20.3 (0.7)	20.5 (0.5)	-0.07 (-0.50 to 0.22)	20.4 (0.4)	20.4 (0.4)	0.14 (-0.43 to 0.29)
GA 28wkGA [weeks]	28.2 (0.3)	28.3 (0.5)	0.00 (-0.57 to 0.14)	28.3 (0.3)	28.2 (0.5)	0.14 (-0.28 to 0.43)
GA 36wkGA [weeks]	36.1 (N/A)	36.3 (0.5)	-0.08 (-0.22 to 0.14)	36.3 (0.3)	36.2 (0.4)	0.07 (-0.29 to 0.36)

## Sheet: S data 2-glm
Gene	OR	95% CI of OR (lower)	95% CI of OR (higher)	AUC	95% CI of AUC (lower)	95% CI of AUC (higher)	AIC	BIC	Pvalue	BH	BY
PAPPA2	5.02939	2.41691	13.3882	0.901389	0.816474	0.986304	44.5019	49.0553	0.000150295	0.0213239	0.217568
CCL3	7.69558	2.81563	30.6988	0.883333	0.763559	1	46.5209	51.0743	0.000655973	0.0213239	0.217568
CCL2	6.50576	2.51149	23.7108	0.881944	0.780933	0.982956	48.964	53.5173	0.000859178	0.0213239	0.217568
COQ5	5.20524	2.29705	16.0563	0.870833	0.783144	0.958523	48.625	53.1783	0.000633499	0.0213239	0.217568
FAM27C	6.53673	2.43123	23.3277	0.868056	0.780859	0.955252	51.127	55.6804	0.000974903	0.0213239	0.217568
HCAR3	8.5178	2.76284	42.0401	0.866667	0.747036	0.986297	49.1057	53.659	0.00161972	0.0213239	0.217568
RP11-197N18.2	6.95892	2.53267	27.1804	0.866667	0.782486	0.950847	50.146	54.6993	0.00111352	0.0213239	0.217568
RP11-80H18.3	7.2653	2.51447	31.194	0.865278	0.740556	0.99	50.7022	55.2556	0.0016603	0.0213239	0.217568
RP9	5.72574	2.33782	17.9372	0.861111	0.76751	0.954712	50.7294	55.2827	0.000654708	0.0213239	0.217568
HBQ1	0.25812	0.111366	0.493345	0.861111	0.750228	0.971994	48.4255	52.9788	0.000266005	0.0213239	0.217568
SMAD7	5.6078	2.33602	17.733	0.858333	0.748272	0.968395	49.9836	54.5369	0.000678449	0.0213239	0.217568
BBS5	4.52188	2.08332	12.4758	0.858333	0.757321	0.959346	51.0948	55.6481	0.000740093	0.0213239	0.217568
PAK4	3.70138	1.94025	8.44128	0.856944	0.700978	1	50.1884	54.7418	0.000368999	0.0213239	0.217568
MINDY2	0.194994	0.0607031	0.463412	0.856944	0.738694	0.975195	51.6092	56.1626	0.00127946	0.0213239	0.217568
FOSB	4.8715	2.20946	13.8752	0.855556	0.739679	0.971432	49.2167	53.7701	0.000576077	0.0213239	0.217568
CXCL10	2.65217	1.34064	6.51929	0.855556	0.768261	0.94285	60.4324	64.9857	0.0141267	0.0333161	0.339924
THNSL2	7.12702	2.6063	25.9817	0.854167	0.737984	0.970349	50.0989	54.6522	0.00066523	0.0213239	0.217568
AC139099.5	3.20862	1.72555	7.29346	0.854167	0.749848	0.958486	53.3792	57.9326	0.00103464	0.0213239	0.217568
MIPEP	0.190811	0.0648486	0.43327	0.854167	0.735416	0.972918	48.9308	53.4842	0.000495048	0.0213239	0.217568
WWC2	5.30113	2.24267	16.2903	0.852778	0.739727	0.965829	51.0256	55.5789	0.00075224	0.0213239	0.217568
LEP	3.67482	2.04375	8.09278	0.851389	0.6753	1	44.3406	48.8939	0.000144319	0.0213239	0.217568
CC2D2A	4.25402	1.93541	12.0866	0.85	0.746054	0.953946	53.3401	57.8935	0.00151561	0.0213239	0.217568
CHCHD6	5.82243	2.22687	21.2618	0.848611	0.751068	0.946154	52.4033	56.9566	0.0018369	0.0213239	0.217568
MARCO	4.82301	2.10949	14.0512	0.848611	0.740428	0.956794	52.0199	56.5733	0.000913722	0.0213239	0.217568
CDC25C	0.330937	0.161556	0.596651	0.848611	0.753429	0.943794	54.1192	58.6725	0.000709684	0.0213239	0.217568
STPG1	0.314971	0.14316	0.595054	0.848611	0.7441	0.953122	54.9267	59.48	0.00117031	0.0213239	0.217568
ABAT	0.278202	0.121629	0.536432	0.848611	0.745704	0.951518	52.1536	56.707	0.000552588	0.0213239	0.217568
ZNF391	5.96512	2.35012	20.6382	0.847222	0.727233	0.967211	50.7733	55.3266	0.0010176	0.0213239	0.217568
NUDT19	0.23628	0.0894411	0.509299	0.847222	0.735292	0.959153	53.0004	57.5537	0.000921146	0.0213239	0.217568
MVB12B	0.231006	0.0869336	0.50067	0.847222	0.746119	0.948326	52.6623	57.2157	0.00083043	0.0213239	0.217568
NPRL3	0.277652	0.121648	0.530829	0.845833	0.725906	0.965761	51.4565	56.0098	0.000484941	0.0213239	0.217568
CCDC96	5.08577	2.19596	15.5028	0.844444	0.733176	0.955713	50.7093	55.2626	0.000884105	0.0213239	0.217568
ACE	4.19935	1.96151	11.1684	0.844444	0.73224	0.956649	52.7296	57.2829	0.000971285	0.0213239	0.217568
CDC42BPG	3.91723	1.87348	9.89908	0.844444	0.745282	0.943606	53.7703	58.3236	0.00103205	0.0213239	0.217568
LMLN	0.346458	0.181731	0.593282	0.844444	0.733065	0.955824	52.6804	57.2337	0.000341682	0.0213239	0.217568
MAP1A	0.328855	0.163329	0.586485	0.844444	0.736461	0.952427	53.3172	57.8705	0.000512388	0.0213239	0.217568
MARVELD2	5.8299	2.37387	18.3176	0.841667	0.715477	0.967856	50.4654	55.0187	0.000588177	0.0213239	0.217568
LUZP1	3.78851	1.88093	9.3559	0.841667	0.708336	0.974998	52.6363	57.1896	0.000850333	0.0213239	0.217568
POMGNT2	0.239055	0.0910326	0.510723	0.841667	0.715508	0.967825	52.7001	57.2535	0.000936897	0.0213239	0.217568
CARD8-AS1	4.9944	1.97854	16.1529	0.840278	0.751887	0.928668	55.1499	59.7033	0.00229935	0.0213239	0.217568
ITGA3	4.70777	2.04977	13.5276	0.840278	0.737029	0.943527	52.882	57.4354	0.00108748	0.0213239	0.217568
FAM46B	4.04069	1.85687	11.442	0.840278	0.711837	0.968719	54.0548	58.6081	0.00206098	0.0213239	0.217568
SLC24A1	3.4446	1.87042	7.33109	0.840278	0.709938	0.970618	50.8775	55.4308	0.000297877	0.0213239	0.217568
RP11-29G8.3	0.318705	0.148413	0.574741	0.840278	0.729625	0.95093	51.1244	55.6778	0.000767254	0.0213239	0.217568
EXOC3L1	4.44394	1.99278	12.3811	0.838889	0.711832	0.965946	53.0347	57.588	0.00111394	0.0213239	0.217568
ZNF30	4.37552	1.97656	12.4334	0.838889	0.707671	0.970107	52.8427	57.396	0.00132322	0.0213239	0.217568
HCAR2	5.63849	2.18356	19.9922	0.8375	0.708028	0.966972	52.6685	57.2218	0.00181629	0.0213239	0.217568
APOO	4.57616	1.98437	13.4758	0.8375	0.737811	0.937189	53.6406	58.1939	0.00153468	0.0213239	0.217568
RASA4	4.45765	1.89749	12.946	0.8375	0.740057	0.934943	55.2466	59.8	0.00193681	0.0213239	0.217568
LENG1	4.39767	2.00784	11.8069	0.8375	0.71012	0.96488	52.5785	57.1318	0.000869815	0.0213239	0.217568
WDR86-AS1	4.34784	1.96874	12.041	0.8375	0.731326	0.943674	53.2515	57.8049	0.00117049	0.0213239	0.217568
PRKCDBP	4.06165	1.91698	10.3996	0.8375	0.69688	0.97812	53.2347	57.7881	0.000965104	0.0213239	0.217568
ZNF707	3.76944	1.82515	9.31052	0.8375	0.731046	0.943954	54.2746	58.8279	0.00114151	0.0213239	0.217568
VSIG2	0.340699	0.170477	0.605097	0.8375	0.730992	0.944008	54.2452	58.7986	0.000685637	0.0213239	0.217568
RAB6B	0.313555	0.152108	0.552679	0.8375	0.69827	0.97673	50.2782	54.8315	0.000303866	0.0213239	0.217568
BTBD2	0.168547	0.043795	0.447862	0.8375	0.742759	0.932241	52.5205	57.0738	0.00210758	0.0213239	0.217568
KRT81	5.37109	2.16839	17.9059	0.836111	0.704899	0.967323	52.2235	56.7769	0.00149717	0.0213239	0.217568
RARA-AS1	4.95506	2.04376	15.9022	0.836111	0.700979	0.971243	53.5232	58.0766	0.00181655	0.0213239	0.217568
SNRNP35	4.38707	1.98547	12.0743	0.836111	0.721659	0.950563	52.9545	57.5079	0.0010918	0.0213239	0.217568
PUSL1	4.06697	1.89921	10.5998	0.836111	0.731321	0.940901	53.7472	58.3005	0.00113471	0.0213239	0.217568
ROBO4	3.76954	1.83455	9.1828	0.836111	0.68951	0.982713	53.9573	58.5106	0.001029	0.0213239	0.217568
LAMP3	3.53303	1.57592	9.86238	0.836111	0.724226	0.947996	58.4419	62.9952	0.00588672	0.0228692	0.233335
RALYL	3.36543	1.81327	7.39954	0.836111	0.702967	0.969255	51.9605	56.5139	0.000527334	0.0213239	0.217568
C1orf112	0.347918	0.181876	0.596769	0.836111	0.710227	0.961995	52.9082	57.4616	0.000382242	0.0213239	0.217568
ADRA2A	0.306887	0.144233	0.568987	0.836111	0.713067	0.959156	53.2438	57.7972	0.000584106	0.0213239	0.217568
KATNAL1	0.305555	0.142272	0.570623	0.836111	0.70972	0.962502	53.4662	58.0196	0.000653713	0.0213239	0.217568
CALCRL	4.83126	2.03537	16.0042	0.834722	0.720181	0.949264	52.5783	57.1316	0.00225086	0.0213239	0.217568
RNASEH1	3.67314	1.83414	8.71284	0.834722	0.716792	0.952653	53.5349	58.0883	0.000851187	0.0213239	0.217568
PER1	3.30254	1.68828	7.74439	0.834722	0.71999	0.949455	55.2539	59.8072	0.00165181	0.0213239	0.217568
KATNBL1	0.341504	0.163216	0.626099	0.834722	0.731779	0.937665	55.842	60.3953	0.00139625	0.0213239	0.217568
SRPRA	0.327943	0.15745	0.601523	0.834722	0.719426	0.950018	54.7615	59.3149	0.000893221	0.0213239	0.217568
DYX1C1	4.88463	2.06197	15.6815	0.833333	0.733667	0.932999	52.6631	57.2164	0.00175385	0.0213239	0.217568
ZXDA	4.79172	2.06558	14.4005	0.833333	0.69944	0.967226	52.5317	57.085	0.0012637	0.0213239	0.217568
NDRG4	4.4908	2.0501	12.1292	0.833333	0.700445	0.966222	51.9636	56.517	0.00076202	0.0213239	0.217568
NDUFAF1	4.06049	1.81473	11.0313	0.833333	0.739858	0.926809	55.5638	60.1171	0.00202074	0.0213239	0.217568
UBA2	0.310248	0.143269	0.584793	0.833333	0.718199	0.948468	54.4342	58.9875	0.000886513	0.0213239	0.217568
PLA1A	4.61407	2.1083	12.8511	0.831944	0.696794	0.967095	51.0036	55.5569	0.000692446	0.0213239	0.217568
GBP2	4.29864	1.92803	11.8587	0.831944	0.704377	0.959512	53.9418	58.4951	0.00134756	0.0213239	0.217568
ZNF532	4.18954	1.90232	11.4058	0.831944	0.709287	0.954602	54.0799	58.6333	0.001411	0.0213239	0.217568
ETV7	3.13487	1.53894	7.73914	0.831944	0.716398	0.947491	58.0667	62.62	0.0045	0.0215862	0.220244
CPA1	3.02571	1.73377	6.04459	0.831944	0.692533	0.971356	51.84	56.3934	0.000386424	0.0213239	0.217568
SYNM	0.328036	0.156774	0.590475	0.831944	0.709875	0.954014	53.081	57.6343	0.000799039	0.0213239	0.217568
LINC01521	0.275812	0.116535	0.535899	0.831944	0.676936	0.986953	51.9545	56.5078	0.000690361	0.0213239	0.217568
BTBD6	0.27119	0.110162	0.548377	0.831944	0.702125	0.961764	53.7217	58.2751	0.00109983	0.0213239	0.217568
ZNF343	4.37725	1.94568	12.3757	0.830556	0.719337	0.941774	53.7762	58.3295	0.00143912	0.0213239	0.217568
KRT19	4.35532	2.02149	11.6439	0.830556	0.685972	0.975139	51.8215	56.3749	0.000813013	0.0213239	0.217568
SPAG7	4.10793	1.87428	11.1978	0.830556	0.722455	0.938657	54.3548	58.9082	0.00157309	0.0213239	0.217568
RP4-758J18.2	3.67817	1.80497	8.95206	0.830556	0.721621	0.93949	54.2791	58.8324	0.00115453	0.0213239	0.217568
TNFAIP3	3.52457	1.78607	8.33803	0.830556	0.711608	0.949503	53.8539	58.4072	0.00104417	0.0213239	0.217568
RP11-550I24.2	0.388363	0.201377	0.673643	0.830556	0.721929	0.939182	56.9943	61.5477	0.00173274	0.0213239	0.217568
FBXL17	0.362427	0.190152	0.629791	0.830556	0.717764	0.943347	55.2374	59.7907	0.00070975	0.0213239	0.217568
CMTM3	0.358819	0.185936	0.622831	0.830556	0.711137	0.949974	54.6622	59.2155	0.00070341	0.0213239	0.217568
DGKD	0.343532	0.171569	0.617871	0.830556	0.715913	0.945198	55.2664	59.8197	0.000870963	0.0213239	0.217568
LY6G6D	0.339075	0.176988	0.564929	0.830556	0.688273	0.972838	48.1114	52.6648	0.000200486	0.0213239	0.217568
ORC4	0.331201	0.163363	0.594195	0.830556	0.706717	0.954394	53.9111	58.4644	0.000616401	0.0213239	0.217568
AHCYL2	0.295769	0.138262	0.548215	0.830556	0.6984	0.962711	51.8615	56.4148	0.000416547	0.0213239	0.217568
FN3K	0.276994	0.116432	0.527741	0.830556	0.666738	0.994373	49.8559	54.4092	0.000667904	0.0213239	0.217568
SELENON	0.228541	0.0822532	0.508796	0.830556	0.72316	0.937951	53.3728	57.9261	0.00123353	0.0213239	0.217568
UHMK1	0.208504	0.0664016	0.48999	0.830556	0.694899	0.966213	52.8465	57.3999	0.00166781	0.0213239	0.217568
TMC7	4.8537	2.04844	15.0418	0.829167	0.705214	0.953119	53.0984	57.6517	0.00154988	0.0213239	0.217568
PBDC1	4.70474	1.95529	15.4086	0.829167	0.725941	0.932393	54.3713	58.9246	0.00256843	0.0213239	0.217568
SPATA18	4.10708	1.87396	11.8894	0.829167	0.715938	0.942395	53.6907	58.244	0.00220646	0.0213239	0.217568
HSPG2	3.66296	1.82116	8.69097	0.829167	0.71124	0.947093	53.8493	58.4026	0.000909959	0.0213239	0.217568
IP6K2	3.47274	1.6855	8.46185	0.829167	0.735781	0.922553	56.277	60.8303	0.0020616	0.0213239	0.217568
CARS	3.26778	1.72026	7.24692	0.829167	0.710648	0.947685	54.3492	58.9025	0.000962579	0.0213239	0.217568
NOS1AP	0.363457	0.184544	0.634025	0.829167	0.715955	0.942378	55.2195	59.7728	0.00100427	0.0213239	0.217568
MAPKAPK2	0.297525	0.129786	0.581502	0.829167	0.707435	0.950898	54.8888	59.4422	0.00121748	0.0213239	0.217568
LYRM9	0.268222	0.106672	0.537959	0.829167	0.681227	0.977106	52.423	56.9763	0.00110051	0.0213239	0.217568
EEF1AKMT1	0.262189	0.105065	0.548355	0.829167	0.720086	0.938247	54.4461	58.9995	0.00125315	0.0213239	0.217568
ZFX	3.22232	1.66092	7.33487	0.827778	0.717423	0.938133	55.6477	60.201	0.00164862	0.0213239	0.217568
ZGLP1	0.362381	0.191741	0.621698	0.827778	0.706185	0.949371	54.439	58.9923	0.000561124	0.0213239	0.217568
SCAI	0.353734	0.181679	0.622095	0.827778	0.712275	0.943281	55.0776	59.631	0.000732437	0.0213239	0.217568
FADS2	0.290969	0.128694	0.55162	0.827778	0.707737	0.947818	52.3596	56.9129	0.000675043	0.0213239	0.217568
FAM189B	0.26032	0.102607	0.543079	0.827778	0.702072	0.953484	54.0387	58.592	0.00124436	0.0213239	0.217568
ADARB1	0.23669	0.0854803	0.527869	0.827778	0.679064	0.976491	54.2888	58.8421	0.00162563	0.0213239	0.217568
RP11-296K13.4	0.288925	0.122757	0.570714	0.827083	0.707744	0.946423	54.4916	59.0449	0.00119876	0.0213239	0.217568
RP11-875O11.1	4.71016	1.8765	15.3204	0.826389	0.711743	0.941034	56.0501	60.6035	0.00329723	0.0213239	0.217568
ETV4	3.99346	1.80733	10.6289	0.826389	0.71479	0.937988	55.5218	60.0752	0.00187587	0.0213239	0.217568
ZSCAN21	3.98686	1.81879	10.8277	0.826389	0.726143	0.926635	55.1262	59.6795	0.00194571	0.0213239	0.217568
FAM129B	3.64653	1.76913	9.10404	0.826389	0.702969	0.949809	54.9224	59.4757	0.00155734	0.0213239	0.217568
PROCR	3.58761	1.76777	8.62056	0.826389	0.712343	0.940435	54.7709	59.3242	0.00128542	0.0213239	0.217568
ITGA9	3.19469	1.65937	7.09595	0.826389	0.704006	0.948772	55.6451	60.1985	0.00141215	0.0213239	0.217568
BUB1	0.386828	0.204857	0.659641	0.826389	0.71345	0.939328	56.0119	60.5652	0.00117694	0.0213239	0.217568
ADCY6	0.368192	0.195267	0.636764	0.826389	0.713786	0.938992	55.5189	60.0723	0.00074211	0.0213239	0.217568
GAPVD1	0.3102	0.142273	0.587749	0.826389	0.709273	0.943504	54.6905	59.2439	0.000968087	0.0213239	0.217568
NDUFAF2	4.92694	2.12186	14.3456	0.825	0.695568	0.954432	52.1604	56.7138	0.000892909	0.0213239	0.217568
HYAL2	4.77577	2.0636	14.2587	0.825	0.677214	0.972786	52.5084	57.0617	0.00124264	0.0213239	0.217568
AK4	4.44185	1.86766	13.2014	0.825	0.690506	0.959494	55.5695	60.1228	0.00242576	0.0213239	0.217568
GZF1	4.14664	1.85918	11.894	0.825	0.691215	0.958785	54.4316	58.9849	0.00221302	0.0213239	0.217568
HTRA1	3.75791	1.84133	9.31482	0.825	0.695578	0.954422	53.5185	58.0718	0.00109994	0.0213239	0.217568
RBSN	3.1885	1.68772	6.90439	0.825	0.70954	0.94046	54.9049	59.4582	0.00100167	0.0213239	0.217568
TRIP6	3.17762	1.57127	7.66256	0.825	0.70708	0.94292	57.6115	62.1649	0.00341322	0.0213239	0.217568
CDIP1	0.347253	0.175724	0.613595	0.825	0.704798	0.945202	54.6194	59.1727	0.000717583	0.0213239	0.217568
RNF217	0.330341	0.16028	0.606976	0.825	0.70297	0.94703	55.1674	59.7207	0.000899622	0.0213239	0.217568
DMTN	0.32107	0.154577	0.586069	0.825	0.700676	0.949324	53.8369	58.3902	0.000655976	0.0213239	0.217568
ZNF77	4.56159	1.91495	14.1	0.823611	0.7002	0.947022	54.7988	59.3521	0.00244977	0.0213239	0.217568
TPPP3	4.27636	1.81641	12.6704	0.823611	0.711816	0.935407	55.9835	60.5368	0.0029513	0.0213239	0.217568
C11orf95	4.21105	1.95355	11.2961	0.823611	0.708095	0.939127	52.9233	57.4767	0.00105842	0.0213239	0.217568
TRMT12	3.89691	1.75843	10.5248	0.823611	0.713218	0.934004	56.0893	60.6427	0.00245884	0.0213239	0.217568
FAM207A	3.72046	1.76103	9.28744	0.823611	0.708739	0.938483	55.5107	60.064	0.00168587	0.0213239	0.217568
PPARD	3.70162	1.81809	9.03806	0.823611	0.711829	0.935393	54.0563	58.6096	0.00108994	0.0213239	0.217568
HSPBP1	3.68634	1.75835	9.19046	0.823611	0.71789	0.929332	55.4673	60.0206	0.00165688	0.0213239	0.217568
GLOD4	3.59972	1.7188	8.91385	0.823611	0.724274	0.922948	56.001	60.5544	0.00193603	0.0213239	0.217568
DUSP10	3.4807	1.71911	8.26666	0.823611	0.711223	0.936	55.5129	60.0663	0.00153466	0.0213239	0.217568
SEPT14P2	0.417562	0.198076	0.760079	0.823611	0.700121	0.947101	60.262	64.8154	0.0101443	0.0279289	0.284958
WDR11	0.332	0.161268	0.597029	0.823611	0.682621	0.964601	53.8899	58.4433	0.00075742	0.0213239	0.217568
CCNY	0.32308	0.152554	0.602862	0.823611	0.700218	0.947005	55.2003	59.7536	0.00102367	0.0213239	0.217568
UBE4B	0.28094	0.117501	0.5493	0.823611	0.703977	0.943245	52.8903	57.4436	0.000931068	0.0213239	0.217568
HOXC4	5.16092	2.04581	16.9596	0.822222	0.703488	0.940956	54.2368	58.7901	0.0020057	0.0213239	0.217568
TMEM237	4.68325	1.95154	15.6089	0.822222	0.686052	0.958392	54.1817	58.735	0.00280706	0.0213239	0.217568
GDF15	4.51135	1.83485	14.2972	0.822222	0.671193	0.973251	56.1562	60.7095	0.00347945	0.0213239	0.217568
RBM22	3.85393	1.87074	9.59173	0.822222	0.690283	0.954161	53.2933	57.8466	0.000994047	0.0213239	0.217568
GIMAP7	3.65394	1.75771	9.2307	0.822222	0.694489	0.949956	55.1858	59.7391	0.00174535	0.0213239	0.217568
STX4	3.47035	1.752	8.03498	0.822222	0.694003	0.950442	54.652	59.2053	0.00111066	0.0213239	0.217568
HCLS1	3.43749	1.70744	8.16164	0.822222	0.701484	0.94296	55.5347	60.088	0.00161292	0.0213239	0.217568
ZNF329	3.32768	1.72381	7.48478	0.822222	0.70506	0.939385	54.5204	59.0737	0.00109482	0.0213239	0.217568
C17orf53	0.370654	0.189659	0.661559	0.822222	0.715111	0.929334	57.15	61.7034	0.0015264	0.0213239	0.217568
FLNA	0.345406	0.169644	0.628755	0.822222	0.704995	0.939449	55.9595	60.5128	0.00119649	0.0213239	0.217568
CDKN3	0.305632	0.129048	0.59569	0.822222	0.711106	0.933338	54.3825	58.9358	0.0021547	0.0213239	0.217568
ASXL1	0.297986	0.126599	0.593743	0.822222	0.702651	0.941794	55.7112	60.2645	0.00172408	0.0213239	0.217568
LRRC29	0.276749	0.114997	0.550308	0.822222	0.691498	0.952947	53.3883	57.9417	0.00101051	0.0213239	0.217568
ARFGEF2	0.237741	0.0833744	0.535251	0.822222	0.680638	0.963807	54.6201	59.1735	0.00204022	0.0213239	0.217568
ATP8B1	4.86304	2.04878	14.756	0.820833	0.674094	0.967572	53.2654	57.8187	0.00140524	0.0213239	0.217568
ACOT2	4.32257	1.82243	12.7129	0.820833	0.721996	0.919671	56.2361	60.7894	0.00270107	0.0213239	0.217568
NECTIN4	4.15778	1.90488	11.2355	0.820833	0.691267	0.9504	53.8531	58.4064	0.00134435	0.0213239	0.217568
EMP1	3.82095	1.72174	10.7423	0.820833	0.692948	0.948718	56.4541	61.0074	0.0033475	0.0213239	0.217568
KLF6	3.63035	1.79037	8.97746	0.820833	0.682227	0.959439	54.1485	58.7019	0.00136371	0.0213239	0.217568
ZNF317	3.58528	1.74279	9.04566	0.820833	0.722939	0.918728	55.203	59.7563	0.00186638	0.0213239	0.217568
OBSCN	3.42404	1.65995	8.37831	0.820833	0.713278	0.928388	56.5552	61.1085	0.00240598	0.0213239	0.217568
GTF2IRD2P1	0.515216	0.299117	0.802869	0.820833	0.708225	0.933442	60.212	64.7654	0.00634787	0.0233588	0.23833
ATP2A3	0.360918	0.176725	0.660946	0.820833	0.7061	0.935567	57.4086	61.9619	0.00202063	0.0213239	0.217568
PANK3	0.349994	0.17578	0.622087	0.820833	0.694368	0.947298	55.1264	59.6797	0.000899158	0.0213239	0.217568
SAMD14	0.333911	0.162905	0.600146	0.820833	0.694038	0.947628	54.1206	58.6739	0.000766349	0.0213239	0.217568
CRAT	0.325213	0.154678	0.601722	0.820833	0.702759	0.938907	54.9422	59.4955	0.000955865	0.0213239	0.217568
APOBEC3C	0.302457	0.133396	0.595127	0.820833	0.687037	0.95463	55.6672	60.2205	0.00143597	0.0213239	0.217568
OSBP2	0.263539	0.111944	0.512123	0.820833	0.666775	0.974892	50.2639	54.8172	0.000448902	0.0213239	0.217568
RP11-204M4.3	4.13578	1.79796	12.7709	0.820139	0.679244	0.961033	55.4689	60.0222	0.00378693	0.0213239	0.217568
RP11-295D4.1	5.48242	2.12467	19.2578	0.819444	0.690617	0.948272	53.5848	58.1381	0.00204265	0.0213239	0.217568
ABHD6	4.59771	1.89069	13.9999	0.819444	0.709302	0.929587	55.8587	60.412	0.00237051	0.0213239	0.217568
LRRC24	4.3198	1.74684	15.7499	0.819444	0.68308	0.955808	56.6292	61.1825	0.00764903	0.0248854	0.253906
NT5C3B	4.28237	1.86426	12.2917	0.819444	0.708488	0.930401	55.1275	59.6809	0.00214985	0.0213239	0.217568
PCDH12	4.25166	1.8911	12.1549	0.819444	0.709288	0.929601	54.4188	58.9721	0.00185051	0.0213239	0.217568
PIK3AP1	4.0569	1.81929	11.2755	0.819444	0.687874	0.951015	55.241	59.7943	0.0021812	0.0213239	0.217568
PLK3	3.9546	1.86515	10.4033	0.819444	0.693893	0.944996	53.7795	58.3329	0.00138655	0.0213239	0.217568
RP11-626G11.3	3.66743	1.7264	9.41307	0.819444	0.716181	0.922708	56.0016	60.5549	0.0022097	0.0213239	0.217568
DCUN1D3	3.59151	1.82043	8.44841	0.819444	0.68103	0.957859	53.1058	57.6591	0.00090644	0.0213239	0.217568
IFRD2	3.5866	1.69937	9.0118	0.819444	0.710785	0.928104	56.3407	60.894	0.00228868	0.0213239	0.217568
CCDC69	3.47328	1.75909	8.14578	0.819444	0.663455	0.975433	54.2896	58.8429	0.00114555	0.0213239	0.217568
BICDL1	3.10298	1.6418	6.67739	0.819444	0.680409	0.95848	55.6752	60.2285	0.00126408	0.0213239	0.217568
DCUN1D2	2.82776	1.5352	5.98642	0.819444	0.703997	0.934892	56.8663	61.4196	0.00228126	0.0213239	0.217568
PAF1	2.78761	1.56398	5.53475	0.819444	0.694068	0.944821	56.0682	60.6215	0.00118675	0.0213239	0.217568
SCML2	0.402714	0.207934	0.681119	0.819444	0.690076	0.948813	55.9578	60.5111	0.0024398	0.0213239	0.217568
MPP7	0.38986	0.207185	0.677506	0.819444	0.703716	0.935173	57.3719	61.9252	0.00149966	0.0213239	0.217568
KIF24	0.352379	0.172376	0.646922	0.819444	0.705889	0.933	56.8967	61.45	0.00164247	0.0213239	0.217568
POLR2G	0.337014	0.172884	0.584179	0.819444	0.669966	0.968922	52.3063	56.8596	0.00035515	0.0213239	0.217568
CH17-472G23.2	0.335679	0.162606	0.611111	0.819444	0.693869	0.94502	55.0401	59.5934	0.000982649	0.0213239	0.217568
SREBF2	0.303661	0.133422	0.592344	0.819444	0.703694	0.935195	55.3286	59.882	0.0014093	0.0213239	0.217568
DNAJB2	0.286127	0.125338	0.560123	0.819444	0.69207	0.946819	53.8447	58.398	0.000858518	0.0213239	0.217568
PCCB	0.285126	0.119262	0.556279	0.819444	0.674977	0.963912	52.9948	57.5481	0.00108326	0.0213239	0.217568
HTT	0.261276	0.101343	0.550752	0.819444	0.697037	0.941852	54.5008	59.0542	0.00153273	0.0213239	0.217568
ANGPTL2	5.01752	2.07481	15.4329	0.818056	0.687641	0.94847	53.3263	57.8796	0.00139637	0.0213239	0.217568
RTEL1-TNFRSF6B	4.47065	1.93224	13.0593	0.818056	0.70302	0.933091	54.4648	59.0182	0.00178068	0.0213239	0.217568
NANS	4.35396	1.85179	12.9719	0.818056	0.699639	0.936472	55.5175	60.0709	0.00260551	0.0213239	0.217568
SGCB	4.34656	1.82748	12.8647	0.818056	0.692569	0.943542	56.077	60.6303	0.00274833	0.0213239	0.217568
CDADC1	3.93649	1.75928	11.4278	0.818056	0.679895	0.956216	55.8992	60.4525	0.00327407	0.0213239	0.217568
CRIP1	3.57587	1.82388	8.33504	0.818056	0.668395	0.967716	53.0593	57.6126	0.000798583	0.0213239	0.217568
CD72	3.5557	1.70576	8.72636	0.818056	0.702376	0.933735	56.0958	60.6491	0.00197828	0.0213239	0.217568
NFKBIA	3.49552	1.7489	8.20009	0.818056	0.696553	0.939558	54.8314	59.3848	0.0012229	0.0213239	0.217568
DTD2	3.43188	1.6713	8.23107	0.818056	0.702484	0.933627	56.4473	61.0006	0.0020356	0.0213239	0.217568
CX3CL1	3.16104	1.69717	6.72162	0.818056	0.685631	0.95048	54.3993	58.9527	0.000840363	0.0213239	0.217568
TCEA3	2.89584	1.56639	6.1542	0.818056	0.675885	0.960226	56.4604	61.0137	0.00187236	0.0213239	0.217568
SLC1A1	0.378791	0.188205	0.675161	0.818056	0.707651	0.92846	57.4471	62.0005	0.00232744	0.0213239	0.217568
PPP3R1	0.36701	0.194949	0.629951	0.818056	0.691923	0.944188	54.9199	59.4733	0.000639337	0.0213239	0.217568
ZNF257	0.364292	0.181955	0.658748	0.818056	0.711234	0.924877	57.1494	61.7027	0.00173011	0.0213239	0.217568
CNOT9	0.330664	0.151865	0.622611	0.818056	0.689846	0.946265	56.1222	60.6755	0.00164152	0.0213239	0.217568
MTMR2	0.330414	0.162926	0.592751	0.818056	0.678717	0.957394	53.8277	58.381	0.000604404	0.0213239	0.217568
VAMP4	0.316007	0.149994	0.580447	0.818056	0.67811	0.958001	53.5966	58.1499	0.000660584	0.0213239	0.217568
GALNT12	0.314225	0.136628	0.623593	0.818056	0.716278	0.919833	57.0112	61.5646	0.00230676	0.0213239	0.217568
FBXO48	0.311767	0.145326	0.574966	0.818056	0.668984	0.967128	53.1499	57.7032	0.000697948	0.0213239	0.217568
PIP5K1C	0.308087	0.14168	0.583688	0.818056	0.690208	0.945903	54.5	59.0533	0.000895098	0.0213239	0.217568
FAM20B	0.30773	0.140395	0.583363	0.818056	0.681078	0.955033	54.3713	58.9246	0.000951775	0.0213239	0.217568
CNN1	0.282346	0.123239	0.542845	0.818056	0.668555	0.967556	52.2668	56.8201	0.000638087	0.0213239	0.217568
ANKRD11	0.279471	0.112372	0.57956	0.818056	0.708845	0.927266	55.7033	60.2566	0.00190413	0.0213239	0.217568
AKR1C7P	0.259112	0.0962825	0.559097	0.818056	0.720219	0.915892	55.3182	59.8715	0.00207335	0.0213239	0.217568
CREG1	0.256383	0.100635	0.517023	0.818056	0.667823	0.968288	51.2183	55.7716	0.00084416	0.0213239	0.217568
RP11-599B13.10	0.241688	0.0854858	0.542591	0.818056	0.673389	0.962722	54.9533	59.5066	0.00217541	0.0213239	0.217568
ABCB10	0.231974	0.0826446	0.511272	0.818056	0.679956	0.956155	53.0941	57.6474	0.00133212	0.0213239	0.217568
TTC5	0.230809	0.0800771	0.519414	0.818056	0.676174	0.959937	53.7777	58.3311	0.00173907	0.0213239	0.217568
ID2	5.75194	2.13605	22.8127	0.816667	0.706235	0.927098	53.5152	58.0685	0.00304192	0.0213239	0.217568
ALKBH1	4.07257	1.83577	10.9661	0.816667	0.696396	0.936937	55.1173	59.6707	0.00177328	0.0213239	0.217568
TEAD2	3.95651	1.87895	9.90689	0.816667	0.670416	0.962918	53.8016	58.355	0.000991238	0.0213239	0.217568
DTNBP1	3.91326	1.86219	9.94751	0.816667	0.687426	0.945908	53.9066	58.46	0.00114316	0.0213239	0.217568
CCDC43	3.66552	1.76162	9.14644	0.816667	0.698046	0.935287	55.2311	59.7844	0.00163582	0.0213239	0.217568
ZBTB21	3.57501	1.73725	8.86776	0.816667	0.688796	0.944537	55.3409	59.8942	0.00174965	0.0213239	0.217568
PPP1R13L	3.5594	1.627	9.7551	0.816667	0.695177	0.938157	57.4992	62.0526	0.0045704	0.0216419	0.220813
SESN2	3.27653	1.64775	7.61456	0.816667	0.708786	0.924548	56.3025	60.8558	0.00195483	0.0213239	0.217568
RNMT	3.15534	1.55919	7.36097	0.816667	0.712832	0.920502	57.8725	62.4258	0.00316962	0.0213239	0.217568
TM9SF3	0.387734	0.208231	0.662515	0.816667	0.699581	0.933753	56.3476	60.901	0.00108893	0.0213239	0.217568
SNX13	0.38226	0.203707	0.655352	0.816667	0.694842	0.938491	56.0829	60.6362	0.00101539	0.0213239	0.217568
TMEM67	0.379694	0.207705	0.63554	0.816667	0.683647	0.949686	54.5777	59.131	0.000539703	0.0213239	0.217568
SEC24A	0.377015	0.19461	0.655096	0.816667	0.680891	0.952443	56.1889	60.7422	0.00130301	0.0213239	0.217568
ARNTL2	0.376483	0.202887	0.636821	0.816667	0.675232	0.958101	54.8416	59.3949	0.000641118	0.0213239	0.217568
RAD54B	0.36339	0.180411	0.661677	0.816667	0.70114	0.932193	57.392	61.9454	0.00186984	0.0213239	0.217568
DIAPH1	0.335285	0.159203	0.628355	0.816667	0.688044	0.945289	56.4161	60.9694	0.0015018	0.0213239	0.217568
TTYH3	0.31926	0.143456	0.616152	0.816667	0.697645	0.935689	56.2626	60.8159	0.0017454	0.0213239	0.217568
IFI27L2	0.311133	0.147303	0.564828	0.816667	0.672881	0.960452	52.2051	56.7584	0.000492569	0.0213239	0.217568
LINC01088	0.308039	0.147339	0.560533	0.816667	0.666926	0.966407	52.1433	56.6966	0.000428992	0.0213239	0.217568
TPM4	0.296249	0.131085	0.572103	0.816667	0.683534	0.949799	54.1812	58.7346	0.000957261	0.0213239	0.217568
EIF3J	0.266266	0.0991309	0.578353	0.816667	0.670156	0.963177	56.0684	60.6217	0.00274201	0.0213239	0.217568
MYO5A	0.247214	0.0914513	0.547837	0.816667	0.696693	0.93664	55.2447	59.798	0.00186095	0.0213239	0.217568
PACS2	0.226015	0.0732025	0.533747	0.816667	0.714449	0.918884	55.235	59.7883	0.0027743	0.0213239	0.217568
LLPH	4.3982	1.86438	13.1765	0.815278	0.700312	0.930243	55.4545	60.0079	0.00252364	0.0213239	0.217568
NTN4	4.32634	1.94706	12.0737	0.815278	0.676966	0.953589	53.4568	58.0101	0.00136454	0.0213239	0.217568
IL10	3.84383	1.67785	11.3747	0.815278	0.700278	0.930278	57.2688	61.8221	0.0048425	0.0218355	0.222788
LYAR	3.61754	1.78897	8.71938	0.815278	0.674474	0.956082	54.3494	58.9028	0.00116899	0.0213239	0.217568
GIMAP4	3.58624	1.70828	9.03801	0.815278	0.692163	0.938392	56.056	60.6094	0.00220961	0.0213239	0.217568
RNF157	3.53348	1.72157	8.77406	0.815278	0.694481	0.936074	55.4704	60.0237	0.00193095	0.0213239	0.217568
APOL1	3.26645	1.64011	7.6996	0.815278	0.69802	0.932536	56.3727	60.9261	0.00217664	0.0213239	0.217568
YWHAQ	0.386409	0.211299	0.651153	0.815278	0.683758	0.946797	55.5684	60.1217	0.00074501	0.0213239	0.217568
MTR	0.372583	0.195254	0.647427	0.815278	0.689105	0.94145	55.9994	60.5527	0.000992654	0.0213239	0.217568
ACOT7	0.358076	0.186082	0.624122	0.815278	0.685646	0.944909	54.9471	59.5004	0.000698581	0.0213239	0.217568
EMD	0.357196	0.184154	0.623907	0.815278	0.68389	0.946666	54.9182	59.4715	0.00074076	0.0213239	0.217568
RP11-588K22.2	0.350109	0.180187	0.612935	0.815278	0.680884	0.949671	54.3946	58.948	0.0006179	0.0213239	0.217568
SSR4	0.324028	0.153501	0.596077	0.815278	0.683019	0.947537	54.3489	58.9022	0.000911857	0.0213239	0.217568
CD164	0.321119	0.148717	0.59439	0.815278	0.676772	0.953783	54.4161	58.9694	0.000987685	0.0213239	0.217568
MDP1	0.318669	0.153446	0.581005	0.815278	0.668578	0.961978	53.4521	58.0055	0.000605465	0.0213239	0.217568
TATDN1	0.313262	0.1415	0.595682	0.815278	0.668571	0.961985	54.9826	59.5359	0.0012403	0.0213239	0.217568
SLC35F5	0.309168	0.139532	0.592889	0.815278	0.686001	0.944555	55.07	59.6233	0.00120198	0.0213239	0.217568
BNIP3	0.304928	0.14072	0.574904	0.815278	0.671048	0.959507	53.872	58.4253	0.000755288	0.0213239	0.217568
AAED1	0.265445	0.100239	0.557638	0.815278	0.694273	0.936283	54.4416	58.995	0.00200608	0.0213239	0.217568
FBXW9	0.264593	0.102828	0.559906	0.815278	0.665223	0.965333	54.9599	59.5132	0.00175996	0.0213239	0.217568
NT5E	4.46814	1.84653	14.0087	0.813889	0.704651	0.923127	55.8192	60.3725	0.00330118	0.0213239	0.217568
APLN	4.00525	1.82774	10.7509	0.813889	0.675179	0.952599	54.8787	59.432	0.00184525	0.0213239	0.217568
NUBP1	3.76668	1.75602	9.67752	0.813889	0.704794	0.922984	55.7755	60.3288	0.00197117	0.0213239	0.217568
GNGT2	3.65213	1.70928	9.3493	0.813889	0.70615	0.921628	56.3057	60.859	0.00240121	0.0213239	0.217568
METTL23	3.55174	1.62298	9.75085	0.813889	0.694947	0.932831	57.5421	62.0954	0.00462154	0.0216901	0.221304
SAP30BP	3.33755	1.71399	7.56074	0.813889	0.676031	0.951747	54.9084	59.4617	0.00117997	0.0213239	0.217568
HRAS	3.28774	1.6214	7.6402	0.813889	0.70593	0.921848	57.0568	61.6101	0.00223833	0.0213239	0.217568
SEPT14P19	0.445382	0.219188	0.803958	0.813889	0.703332	0.924446	61.5046	66.0579	0.0133659	0.0322906	0.329461
DLG1	0.377906	0.196096	0.671261	0.813889	0.699612	0.928166	57.4481	62.0014	0.00163289	0.0213239	0.217568
BMP2K	0.366748	0.183502	0.653395	0.813889	0.703592	0.924186	56.5269	61.0802	0.00160278	0.0213239	0.217568
ARHGEF7	0.36189	0.177512	0.659038	0.813889	0.705031	0.922746	57.2024	61.7557	0.00196726	0.0213239	0.217568
CLIP1	0.344647	0.170944	0.624476	0.813889	0.68782	0.939957	55.7458	60.2991	0.00102923	0.0213239	0.217568
PTPRS	0.344248	0.168915	0.622519	0.813889	0.677278	0.9505	55.5329	60.0862	0.00107034	0.0213239	0.217568
PAPSS1	0.34197	0.170021	0.611651	0.813889	0.66693	0.960848	54.7264	59.2798	0.000803714	0.0213239	0.217568
CDC42BPB	0.334259	0.156702	0.627983	0.813889	0.698215	0.929563	56.4216	60.9749	0.00159658	0.0213239	0.217568
NIPA1	0.312332	0.146694	0.573892	0.813889	0.668096	0.959681	53.0937	57.6471	0.000637897	0.0213239	0.217568
DBN1	0.304688	0.144323	0.559811	0.813889	0.66223	0.965548	52.3828	56.9361	0.000462619	0.0213239	0.217568
GTF2H2B	0.301086	0.130905	0.587367	0.813889	0.686669	0.941109	54.9967	59.5501	0.00139898	0.0213239	0.217568
PDIA5	0.262379	0.10042	0.551334	0.813889	0.692244	0.935534	54.3783	58.9316	0.00164753	0.0213239	0.217568
C8orf37-AS1	0.262134	0.103089	0.550862	0.813889	0.685859	0.941919	54.5306	59.0839	0.00144173	0.0213239	0.217568
DUSP3	0.258573	0.0948082	0.56922	0.813889	0.669403	0.958375	55.8738	60.4271	0.00261557	0.0213239	0.217568
FBRS	0.248687	0.0869456	0.560419	0.813889	0.701393	0.926385	55.8036	60.3569	0.00283972	0.0213239	0.217568
BICDL2	2.60618	1.41757	5.33974	0.813194	0.674215	0.952174	59.0149	63.5683	0.00384055	0.0213239	0.217568
ZNF165	8.08126	2.30305	40.2993	0.8125	0.697484	0.927516	55.5728	60.1261	0.00369946	0.0213239	0.217568
ZFP37	6.82073	2.25941	30.2249	0.8125	0.696653	0.928347	54.1706	58.7239	0.00304115	0.0213239	0.217568
RAPH1	4.26191	1.8101	12.9878	0.8125	0.676248	0.948752	55.8769	60.4303	0.00334587	0.0213239	0.217568
ZNF14	4.14977	1.84128	11.9983	0.8125	0.694815	0.930185	55.0256	59.5789	0.0023556	0.0213239	0.217568
SETD7	4.03439	1.84244	10.956	0.8125	0.681513	0.943487	54.7418	59.2951	0.00176119	0.0213239	0.217568
EDN1	3.92171	1.81245	10.1721	0.8125	0.681111	0.943889	55.1251	59.6785	0.00160617	0.0213239	0.217568
GRASP	3.88284	1.82843	9.96503	0.8125	0.679006	0.945994	54.5418	59.0952	0.00142393	0.0213239	0.217568
COQ3	3.75577	1.64659	10.253	0.8125	0.699933	0.925067	57.8215	62.3749	0.00410638	0.0213933	0.218276
TOMM40	3.75054	1.75299	9.62665	0.8125	0.705389	0.919611	55.8085	60.3619	0.00196629	0.0213239	0.217568
CCDC137	3.17942	1.65418	7.03297	0.8125	0.691234	0.933766	55.7633	60.3166	0.00138086	0.0213239	0.217568
TRBC1	3.14449	1.60136	7.03604	0.8125	0.708518	0.916482	56.9334	61.4867	0.00204002	0.0213239	0.217568
ASS1	3.12905	1.65287	6.78844	0.8125	0.645127	0.979873	55.3095	59.8628	0.00129035	0.0213239	0.217568
SLC38A9	0.413245	0.225982	0.692138	0.8125	0.694048	0.930952	57.2046	61.758	0.00159066	0.0213239	0.217568
DPY19L3	0.399461	0.226385	0.645763	0.8125	0.665073	0.959927	54.0602	58.6135	0.000466892	0.0213239	0.217568
UGGT1	0.39275	0.215791	0.65667	0.8125	0.68575	0.93925	55.5982	60.1515	0.000797213	0.0213239	0.217568
DCTD	0.37998	0.202261	0.65108	0.8125	0.662089	0.962911	55.8484	60.4018	0.000941981	0.0213239	0.217568
TMEM189	0.377747	0.200509	0.65188	0.8125	0.684811	0.940189	56.1004	60.6538	0.000978482	0.0213239	0.217568
VPS54	0.361596	0.188198	0.631852	0.8125	0.681258	0.943742	55.3896	59.9429	0.000799519	0.0213239	0.217568
KIF18A	0.358428	0.188046	0.610515	0.8125	0.6674	0.9576	53.377	57.9303	0.000487546	0.0213239	0.217568
NDUFAF3	0.355069	0.182131	0.625705	0.8125	0.67442	0.95058	55.2418	59.7952	0.000810062	0.0213239	0.217568
RP11-474G23.2	0.354732	0.181786	0.622102	0.8125	0.669947	0.955053	54.8839	59.4373	0.000760333	0.0213239	0.217568
CALM1	0.353478	0.178522	0.629557	0.8125	0.673837	0.951163	55.6029	60.1563	0.000972523	0.0213239	0.217568
SOS2	0.342927	0.162563	0.646198	0.8125	0.695677	0.929323	57.2327	61.786	0.00199359	0.0213239	0.217568
RP11-677M14.8	0.338146	0.165136	0.612873	0.8125	0.682766	0.942234	55.0464	59.5998	0.000950001	0.0213239	0.217568
LOX	0.336478	0.157876	0.625899	0.8125	0.668106	0.956894	56.0536	60.607	0.00155471	0.0213239	0.217568
GTPBP2	0.329564	0.155749	0.616338	0.8125	0.69378	0.93122	55.8438	60.3971	0.00127366	0.0213239	0.217568
TUBA1B	0.315035	0.14526	0.59821	0.8125	0.685251	0.939749	55.2404	59.7937	0.00113007	0.0213239	0.217568
F8	0.313909	0.14538	0.5895	0.8125	0.670831	0.954169	54.5389	59.0923	0.000943389	0.0213239	0.217568
TBC1D13	0.307675	0.135665	0.600523	0.8125	0.687741	0.937259	55.7513	60.3046	0.00153705	0.0213239	0.217568
PTPA	0.28914	0.124489	0.567791	0.8125	0.666398	0.958602	54.1712	58.7246	0.00108196	0.0213239	0.217568
RP5-900K19.2	0.270729	0.103395	0.588804	0.8125	0.689169	0.935831	56.6755	61.2288	0.00275226	0.0213239	0.217568
KLHDC8B	0.266542	0.0994808	0.579624	0.8125	0.688455	0.936545	56.1652	60.7186	0.00274419	0.0213239	0.217568
IL2RA	4.90497	1.93161	16.5668	0.811111	0.667448	0.954775	55.3525	59.9058	0.00320218	0.0213239	0.217568
SCUBE2	4.50338	1.86395	14.0039	0.811111	0.687071	0.935152	55.7008	60.2541	0.00294819	0.0213239	0.217568
PCED1B-AS1	4.3518	1.8453	13.2593	0.811111	0.667332	0.95489	55.4697	60.023	0.00295414	0.0213239	0.217568
IPO4	3.88898	1.82691	10.1157	0.811111	0.667272	0.95495	54.4902	59.0435	0.00154238	0.0213239	0.217568
ARMCX2	3.6235	1.77053	9.00154	0.811111	0.668136	0.954086	54.6064	59.1598	0.00155557	0.0213239	0.217568
FIZ1	3.55666	1.68634	9.02581	0.811111	0.682499	0.939723	56.4038	60.9571	0.0025324	0.0213239	0.217568
RBM17	3.12203	1.54841	7.55605	0.811111	0.636162	0.98606	57.6387	62.192	0.00400594	0.0213437	0.21777
USHBP1	3.11276	1.60596	7.03911	0.811111	0.639931	0.982291	56.3593	60.9126	0.00215462	0.0213239	0.217568
NOL7	3.07075	1.5662	6.92407	0.811111	0.676226	0.945996	57.3197	61.873	0.00262972	0.0213239	0.217568
TSSC4	2.9156	1.54681	6.14394	0.811111	0.699749	0.922474	57.2844	61.8377	0.00197174	0.0213239	0.217568
TPM3P9	2.82496	1.517	5.86364	0.811111	0.696235	0.925987	57.5701	62.1235	0.00217699	0.0213239	0.217568
GCLM	0.414784	0.235866	0.682664	0.811111	0.683052	0.93917	56.606	61.1594	0.000952935	0.0213239	0.217568
LY6G6C	0.408773	0.222806	0.684018	0.811111	0.680135	0.942087	56.8279	61.3813	0.00141583	0.0213239	0.217568
BIVM-ERCC5	0.396527	0.21913	0.666586	0.811111	0.679212	0.94301	56.2958	60.8491	0.000910108	0.0213239	0.217568
ARHGAP10	0.394522	0.217744	0.661292	0.811111	0.682494	0.939729	55.9674	60.5208	0.000826877	0.0213239	0.217568
TMEM68	0.384555	0.197816	0.660531	0.811111	0.688392	0.93383	55.8599	60.4132	0.00156651	0.0213239	0.217568
MCU	0.381608	0.205255	0.653443	0.811111	0.673278	0.948944	56.0597	60.6131	0.000891995	0.0213239	0.217568
RP11-173P15.3	0.378521	0.168801	0.732039	0.811111	0.700227	0.921995	60.1865	64.7398	0.0076751	0.0249137	0.254195
SLC24A3	0.36932	0.195964	0.630811	0.811111	0.671532	0.95069	54.6888	59.2422	0.000674114	0.0213239	0.217568
MYL9	0.36174	0.190241	0.624151	0.811111	0.669223	0.952999	54.6807	59.234	0.000631784	0.0213239	0.217568
FAM193B	0.354036	0.172067	0.654602	0.811111	0.683212	0.939011	57.2953	61.8486	0.0019395	0.0213239	0.217568
ME2	0.352306	0.175324	0.634457	0.811111	0.675335	0.946887	55.9869	60.5402	0.00120262	0.0213239	0.217568
NID1	0.33074	0.164225	0.588165	0.811111	0.658419	0.963803	53.2689	57.8222	0.000521843	0.0213239	0.217568
ALDOA	0.311124	0.141485	0.594112	0.811111	0.678861	0.943361	55.0892	59.6425	0.00115924	0.0213239	0.217568
HMGCL	0.2581	0.0972787	0.556754	0.811111	0.649375	0.972847	54.9356	59.489	0.00200202	0.0213239	0.217568
ZDHHC21	0.255955	0.0941041	0.569409	0.811111	0.677059	0.945163	56.0962	60.6495	0.00259815	0.0213239	0.217568
GPT2	4.11379	1.82897	11.3597	0.809722	0.679177	0.940267	55.3622	59.9155	0.002042	0.0213239	0.217568
SGK1	4.0669	1.9224	10.4822	0.809722	0.662542	0.956903	53.035	57.5884	0.000976734	0.0213239	0.217568
NFKBIE	3.8131	1.74366	10.1992	0.809722	0.676551	0.942894	56.0486	60.6019	0.00249841	0.0213239	0.217568
PODXL	3.66447	1.80217	8.7754	0.809722	0.68024	0.939205	54.2532	58.8065	0.00108764	0.0213239	0.217568
ANKRD65	3.4933	1.71106	8.5614	0.809722	0.665149	0.954295	55.5459	60.0993	0.00190867	0.0213239	0.217568
C14orf132	3.48711	1.6473	8.83031	0.809722	0.67669	0.942755	56.9741	61.5275	0.003054	0.0213239	0.217568
PLEKHG5	3.39579	1.6331	8.32425	0.809722	0.701953	0.917492	57.0468	61.6001	0.00280245	0.0213239	0.217568
IK	3.28872	1.67027	7.40512	0.809722	0.671801	0.947644	55.9017	60.455	0.00144586	0.0213239	0.217568
TRIM44	3.10917	1.6693	6.57106	0.809722	0.677093	0.942352	54.9811	59.5345	0.000940252	0.0213239	0.217568
PMAIP1	3.10789	1.56631	7.12665	0.809722	0.707817	0.911627	57.5424	62.0957	0.00277802	0.0213239	0.217568
RBMS3	3.01888	1.47542	7.21771	0.809722	0.650108	0.969337	58.8616	63.415	0.00570914	0.022671	0.231313
ZNF609	2.9723	1.60052	6.17269	0.809722	0.687654	0.931791	56.1849	60.7382	0.00128928	0.0213239	0.217568
DYNC1LI2	2.90807	1.6215	5.79559	0.809722	0.668318	0.951126	55.1185	59.6719	0.000834381	0.0213239	0.217568
ZNF223	2.65641	1.39789	5.67887	0.809722	0.700666	0.918778	59.6034	64.1567	0.00532282	0.0221905	0.22641
KLF10	2.39519	1.24331	5.22138	0.809722	0.694584	0.92486	61.9041	66.4575	0.0146751	0.0340107	0.347011
RP11-299G20.5	0.388365	0.195763	0.704183	0.809722	0.694758	0.924686	58.8677	63.4211	0.00321329	0.0213239	0.217568
C5orf42	0.382049	0.202245	0.663718	0.809722	0.685533	0.933911	56.7621	61.3154	0.00123521	0.0213239	0.217568
TMOD3	0.375776	0.200342	0.645406	0.809722	0.676206	0.943238	55.7098	60.2631	0.000828223	0.0213239	0.217568
APPL1	0.372168	0.193897	0.653363	0.809722	0.68253	0.936915	56.5001	61.0535	0.00115785	0.0213239	0.217568
GLCE	0.36844	0.190701	0.647919	0.809722	0.673656	0.945788	56.2313	60.7846	0.00112042	0.0213239	0.217568
ARHGAP21	0.368139	0.190785	0.64563	0.809722	0.688702	0.930742	56.0858	60.6392	0.00106205	0.0213239	0.217568
FAH	0.368086	0.194269	0.628421	0.809722	0.669629	0.949815	54.5097	59.063	0.000660833	0.0213239	0.217568
RP11-181C21.4	0.365053	0.186308	0.641894	0.809722	0.67894	0.940504	55.8317	60.3851	0.00113762	0.0213239	0.217568
PITPNM2	0.357986	0.180047	0.642494	0.809722	0.681943	0.937501	56.3294	60.8828	0.00127617	0.0213239	0.217568
MGLL	0.350922	0.176097	0.628197	0.809722	0.6774	0.942044	55.627	60.1804	0.00100862	0.0213239	0.217568
KDM1A	0.331835	0.154899	0.62143	0.809722	0.69273	0.926715	56.0184	60.5717	0.00148727	0.0213239	0.217568
CEL	0.32591	0.155384	0.590563	0.809722	0.670546	0.948899	53.631	58.1843	0.000769327	0.0213239	0.217568
BACE1	0.313791	0.141341	0.595499	0.809722	0.655578	0.963866	54.8586	59.412	0.00126523	0.0213239	0.217568
FAM206A	0.310441	0.143308	0.570687	0.809722	0.649999	0.969446	52.5952	57.1485	0.000708402	0.0213239	0.217568
JOSD1	0.248694	0.0905131	0.545378	0.809722	0.654448	0.964996	54.6578	59.2111	0.00200002	0.0213239	0.217568
MFNG	0.227191	0.0740964	0.549143	0.809722	0.688839	0.930605	56.1589	60.7122	0.00332539	0.0213239	0.217568
FBXO6	4.09059	1.77173	11.9217	0.808333	0.668425	0.948241	56.2273	60.7807	0.003208	0.0213239	0.217568
JAG1	3.81849	1.81282	9.57166	0.808333	0.653229	0.963438	54.7453	59.2986	0.00132602	0.0213239	0.217568
IL18RAP	3.79445	1.77418	10.167	0.808333	0.658362	0.958305	55.156	59.7093	0.00220515	0.0213239	0.217568
GNPNAT1	3.7676	1.78494	9.78913	0.808333	0.682409	0.934258	54.9176	59.4709	0.00182629	0.0213239	0.217568
RBMX2	3.731	1.71927	9.82817	0.808333	0.689865	0.926802	56.3338	60.8872	0.0025775	0.0213239	0.217568
ZNF174	3.72604	1.73342	9.62064	0.808333	0.671693	0.944973	55.9998	60.5531	0.00224703	0.0213239	0.217568
PTPRM	3.70534	1.69682	9.8953	0.808333	0.678889	0.937778	56.628	61.1814	0.00305714	0.0213239	0.217568
ZNF622	3.68283	1.73324	9.38018	0.808333	0.685197	0.93147	55.8925	60.4458	0.0020898	0.0213239	0.217568
FUOM	3.65832	1.67003	9.9019	0.808333	0.677066	0.9396	56.9837	61.537	0.00361497	0.0213239	0.217568
C19orf48	3.65392	1.68732	9.45265	0.808333	0.681327	0.935339	56.7389	61.2923	0.00279897	0.0213239	0.217568
ARHGEF35	3.57814	1.70228	8.92926	0.808333	0.693417	0.92325	56.197	60.7503	0.00218878	0.0213239	0.217568
MRPS18A	3.54541	1.70947	8.81627	0.808333	0.691031	0.925636	55.8828	60.4361	0.00207154	0.0213239	0.217568
GIMAP6	3.50844	1.73205	8.35263	0.808333	0.67918	0.937486	55.2945	59.8478	0.00145448	0.0213239	0.217568
CTNNBL1	3.48392	1.70796	8.36893	0.808333	0.682571	0.934096	55.7623	60.3157	0.00172539	0.0213239	0.217568
ARFIP2	3.43621	1.68451	8.19655	0.808333	0.690344	0.926323	56.1358	60.6891	0.00185993	0.0213239	0.217568
KAT14	3.39155	1.66805	8.12692	0.808333	0.669936	0.946731	56.2725	60.8258	0.00205155	0.0213239	0.217568
CYTIP	3.35279	1.66066	7.99378	0.808333	0.67642	0.940247	56.2338	60.7872	0.00208769	0.0213239	0.217568
ZBTB43	3.27345	1.66391	7.89352	0.808333	0.652169	0.964498	55.2808	59.8341	0.00231844	0.0213239	0.217568
DBP	3.03318	1.5546	6.80071	0.808333	0.682577	0.934089	57.4883	62.0416	0.00266809	0.0213239	0.217568
TMEM208	3.00554	1.55576	6.5968	0.808333	0.693908	0.922759	57.4077	61.9611	0.00235913	0.0213239	0.217568
ZNF101	2.95742	1.54202	6.41826	0.808333	0.695439	0.921228	57.5025	62.0559	0.00241923	0.0213239	0.217568
AARSD1	2.73427	1.48104	5.56148	0.808333	0.694689	0.921978	58.0888	62.6421	0.00243074	0.0213239	0.217568
MAX	0.402195	0.218385	0.69035	0.808333	0.685448	0.931218	57.7107	62.2641	0.00159873	0.0213239	0.217568
SLC35D2	0.398857	0.220447	0.670913	0.808333	0.676727	0.93994	56.5032	61.0565	0.000985926	0.0213239	0.217568
ATP7A	0.381333	0.201698	0.659492	0.808333	0.675161	0.941506	56.4559	61.0093	0.00115434	0.0213239	0.217568
WBP2	0.376815	0.198828	0.651992	0.808333	0.67418	0.942487	56.102	60.6554	0.00103915	0.0213239	0.217568
TET2	0.371156	0.188984	0.664034	0.808333	0.690408	0.926259	57.2285	61.7818	0.00165219	0.0213239	0.217568
IFT88	0.370979	0.190039	0.657866	0.808333	0.677359	0.939308	56.7912	61.3445	0.00142627	0.0213239	0.217568
NCAPG	0.368789	0.188318	0.644121	0.808333	0.676118	0.940549	55.6308	60.1841	0.00121353	0.0213239	0.217568
PRKG1	0.368172	0.193455	0.635872	0.808333	0.672308	0.944358	55.3177	59.8711	0.000784667	0.0213239	0.217568
WDHD1	0.360415	0.18686	0.627456	0.808333	0.672494	0.944173	55.0085	59.5618	0.000758028	0.0213239	0.217568
AGPAT1	0.355239	0.181843	0.624781	0.808333	0.672908	0.943759	55.0922	59.6456	0.000808711	0.0213239	0.217568
GRK4	0.345438	0.168604	0.628305	0.808333	0.680551	0.936116	55.8544	60.4078	0.00123713	0.0213239	0.217568
ATG9A	0.336684	0.163597	0.615217	0.808333	0.686136	0.930531	55.3127	59.866	0.0010507	0.0213239	0.217568
RP11-867G23.4	0.328953	0.141877	0.645892	0.808333	0.672711	0.943956	54.4562	59.0095	0.00361093	0.0213239	0.217568
PGM2L1	0.328221	0.15553	0.605142	0.808333	0.663398	0.953269	54.9209	59.4742	0.0010348	0.0213239	0.217568
STYX	0.314216	0.136551	0.619081	0.808333	0.673913	0.942753	56.6102	61.1635	0.00220572	0.0213239	0.217568
KLF7	0.300303	0.128405	0.60203	0.808333	0.6935	0.923166	56.2477	60.8011	0.00188317	0.0213239	0.217568
HECTD4	0.296552	0.130355	0.577855	0.808333	0.676776	0.939891	54.5935	59.1468	0.0011249	0.0213239	0.217568
ZNF826P	5.55942	1.75039	27.8942	0.806944	0.659338	0.954551	58.4359	62.9892	0.0141852	0.0333756	0.340531
MARC2	4.78916	1.93656	15.6674	0.806944	0.685178	0.92871	55.1424	59.6957	0.00279472	0.0213239	0.217568
SNX25	4.31666	1.83749	13.02	0.806944	0.689469	0.92442	55.6322	60.1855	0.00287072	0.0213239	0.217568
SEPT10	4.0084	1.80514	11.0768	0.806944	0.664971	0.948918	55.3667	59.92	0.00225795	0.0213239	0.217568
RAB29	3.86405	1.75023	10.5673	0.806944	0.691505	0.922384	56.058	60.6113	0.00269944	0.0213239	0.217568
RHOB	3.74296	1.71483	10.0664	0.806944	0.667804	0.946084	56.3438	60.8972	0.0029047	0.0213239	0.217568
DDIT3	3.74035	1.72813	9.84792	0.806944	0.680801	0.933088	56.1762	60.7295	0.00249399	0.0213239	0.217568
CDC42EP4	3.59497	1.7156	8.95235	0.806944	0.672445	0.941444	55.9586	60.5119	0.00202631	0.0213239	0.217568
CNBP	3.51251	1.65986	8.93256	0.806944	0.684307	0.929582	56.8131	61.3664	0.00289582	0.0213239	0.217568
MAPKBP1	3.46559	1.67189	8.64582	0.806944	0.670027	0.943862	56.3636	60.917	0.00248007	0.0213239	0.217568
PPTC7	3.42294	1.69138	8.12729	0.806944	0.675318	0.938571	55.8296	60.3829	0.00179121	0.0213239	0.217568
SMAGP	3.3928	1.6389	8.54212	0.806944	0.644311	0.969578	56.6236	61.1769	0.00308755	0.0213239	0.217568
MRAS	3.35928	1.71554	7.79399	0.806944	0.686315	0.927574	54.8211	59.3744	0.00136797	0.0213239	0.217568
PTPRK	3.17651	1.59672	7.36911	0.806944	0.679616	0.934273	57.0463	61.5996	0.00252896	0.0213239	0.217568
LTV1	3.16982	1.58762	7.43424	0.806944	0.687083	0.926806	57.2054	61.7587	0.00278354	0.0213239	0.217568
EPC2	2.83194	1.53144	5.92297	0.806944	0.662307	0.951582	57.1338	61.6872	0.00210007	0.0213239	0.217568
CA5B	2.65222	1.45401	5.36363	0.806944	0.700082	0.913807	58.3162	62.8695	0.00284311	0.0213239	0.217568
MTBP	0.407144	0.203156	0.750529	0.806944	0.702441	0.911448	60.4171	64.9705	0.00609662	0.023089	0.235578
OXCT1	0.381409	0.200801	0.66585	0.806944	0.681338	0.932551	56.9447	61.4981	0.00133419	0.0213239	0.217568
ODC1	0.377465	0.199214	0.653606	0.806944	0.67614	0.937749	56.2047	60.758	0.00106503	0.0213239	0.217568
SCFD2	0.374116	0.195745	0.649378	0.806944	0.678641	0.935248	56.0368	60.5902	0.00104915	0.0213239	0.217568
TMEM185AP1	0.371778	0.194447	0.642238	0.806944	0.674314	0.939575	55.5289	60.0822	0.000933082	0.0213239	0.217568
CLIP2	0.356816	0.177016	0.648849	0.806944	0.673695	0.940194	56.8105	61.3638	0.00155496	0.0213239	0.217568
STRIP2	0.354908	0.180658	0.623563	0.806944	0.671484	0.942405	54.9258	59.4792	0.000836907	0.0213239	0.217568
FANCB	0.34349	0.164549	0.638502	0.806944	0.689868	0.924021	56.7086	61.2619	0.00164978	0.0213239	0.217568
STARD3NL	0.342658	0.159668	0.649845	0.806944	0.678008	0.935881	57.3572	61.9105	0.00234845	0.0213239	0.217568
ZNF248	0.342599	0.169577	0.612082	0.806944	0.654067	0.959822	54.5959	59.1493	0.000853828	0.0213239	0.217568
RPL23AP49	0.339658	0.160114	0.63663	0.806944	0.681569	0.93232	56.7336	61.287	0.00176271	0.0213239	0.217568
RAB1B	0.328515	0.153816	0.619958	0.806944	0.680138	0.933751	56.149	60.7024	0.00143849	0.0213239	0.217568
HDHD2	0.327335	0.15581	0.603809	0.806944	0.677863	0.936026	54.9622	59.5156	0.000971894	0.0213239	0.217568
BRCA2	0.32616	0.149119	0.616168	0.806944	0.684805	0.929083	55.8089	60.3623	0.00160401	0.0213239	0.217568
CYP2F2P	0.31957	0.14823	0.600322	0.806944	0.655346	0.958543	55.0525	59.6058	0.00111638	0.0213239	0.217568
ARHGDIB	0.316566	0.148311	0.591623	0.806944	0.678809	0.93508	54.5902	59.1435	0.000903486	0.0213239	0.217568
USF3	0.305303	0.132132	0.602043	0.806944	0.666573	0.947316	55.8922	60.4455	0.00177331	0.0213239	0.217568
FOXK2	0.274083	0.0982327	0.606745	0.806944	0.667905	0.945984	57.2918	61.8451	0.00446809	0.0215862	0.220244
LYPLA1	0.268641	0.108515	0.555125	0.806944	0.655841	0.958048	54.4786	59.0319	0.0013041	0.0213239	0.217568
GIMAP5	5.06889	1.82747	19.468	0.805556	0.692917	0.918194	57.1088	61.6621	0.00654211	0.0235732	0.240517
SUCLG2	3.79649	1.78176	9.85234	0.805556	0.678869	0.932242	55.1655	59.7188	0.00187455	0.0213239	0.217568
ZNF212	3.65057	1.71994	9.46907	0.805556	0.678594	0.932518	55.9832	60.5366	0.00238407	0.0213239	0.217568
ZBTB47	3.63251	1.75178	8.99506	0.805556	0.665506	0.945605	55.2689	59.8222	0.00165492	0.0213239	0.217568
CHST3	3.47016	1.63993	9.03019	0.805556	0.660572	0.950539	56.8505	61.4039	0.00365945	0.0213239	0.217568
DRG2	3.4397	1.67582	8.42569	0.805556	0.673938	0.937173	56.2213	60.7746	0.00223268	0.0213239	0.217568
COL15A1	3.35064	1.57624	8.44668	0.805556	0.649409	0.961703	57.8771	62.4304	0.00423589	0.0214771	0.219131
OCEL1	3.32755	1.6575	7.9239	0.805556	0.688761	0.92235	56.2615	60.8148	0.00207658	0.0213239	0.217568
SAT2	3.16267	1.64103	6.95436	0.805556	0.66979	0.941321	56.0015	60.5548	0.00147056	0.0213239	0.217568
TNS2	2.85914	1.55253	5.87276	0.805556	0.672737	0.938374	56.8036	61.3569	0.0016301	0.0213239	0.217568
GSAP	0.396235	0.21605	0.671298	0.805556	0.683198	0.927913	56.6343	61.1876	0.00110755	0.0213239	0.217568
VPS8	0.393861	0.214075	0.66934	0.805556	0.661062	0.950049	56.5791	61.1324	0.00110462	0.0213239	0.217568
HEATR5A	0.389216	0.207344	0.672327	0.805556	0.673372	0.937739	57.0047	61.558	0.001367	0.0213239	0.217568
SENP2	0.3882	0.200195	0.679921	0.805556	0.686426	0.924685	57.4201	61.9734	0.00197718	0.0213239	0.217568
PCBP1-AS1	0.374901	0.195136	0.651175	0.805556	0.663456	0.947655	56.0857	60.639	0.00113365	0.0213239	0.217568
FAM120A	0.371743	0.191037	0.660345	0.805556	0.674692	0.936419	56.9779	61.5313	0.00145088	0.0213239	0.217568
EFHC1	0.371335	0.194399	0.643722	0.805556	0.673507	0.937604	55.6958	60.2492	0.000965421	0.0213239	0.217568
PPT2	0.37051	0.190089	0.639672	0.805556	0.671299	0.939813	55.1887	59.742	0.00103341	0.0213239	0.217568
NCOA2	0.368933	0.185851	0.665154	0.805556	0.684629	0.926482	57.3809	61.9342	0.00178847	0.0213239	0.217568
CERS6	0.358482	0.183011	0.630246	0.805556	0.665864	0.945247	55.276	59.8293	0.000918263	0.0213239	0.217568
SEC23A	0.34683	0.170905	0.630585	0.805556	0.66605	0.945061	56.0207	60.574	0.00119749	0.0213239	0.217568
EHD3	0.34248	0.166469	0.622688	0.805556	0.671528	0.939583	55.535	60.0883	0.00116941	0.0213239	0.217568
PLEKHA8	0.327131	0.150489	0.622678	0.805556	0.679879	0.931232	56.3488	60.9021	0.00167675	0.0213239	0.217568
RP11-138I1.4	0.325699	0.147249	0.611645	0.805556	0.662453	0.948658	55.3568	59.9102	0.00157943	0.0213239	0.217568
FAM222B	0.31553	0.145218	0.597627	0.805556	0.652868	0.958243	55.1243	59.6777	0.00112278	0.0213239	0.217568
ZYX	0.296388	0.121569	0.602381	0.805556	0.681506	0.929605	56.3191	60.8724	0.00232103	0.0213239	0.217568
PSMD2	0.225577	0.0654413	0.561475	0.805556	0.654169	0.956943	56.4985	61.0518	0.0057261	0.0226739	0.231342
ARHGEF25	4.19774	1.96585	11.1083	0.804167	0.632589	0.975744	52.6941	57.2474	0.000897426	0.0213239	0.217568
FKBP5	3.97886	1.8387	10.5501	0.804167	0.653755	0.954578	54.5998	59.1531	0.00162247	0.0213239	0.217568
BRCC3	3.87392	1.76375	10.4382	0.804167	0.673621	0.934712	55.7721	60.3255	0.00244711	0.0213239	0.217568
PDE4A	3.8531	1.71085	10.7408	0.804167	0.696059	0.912274	56.8773	61.4307	0.00336991	0.0213239	0.217568
GRPEL1	3.82329	1.72745	10.6333	0.804167	0.66703	0.941304	56.3358	60.8891	0.00310014	0.0213239	0.217568
THAP8	3.74797	1.73884	9.93158	0.804167	0.677196	0.931138	55.9106	60.464	0.0024472	0.0213239	0.217568
POP7	3.73928	1.68342	10.0595	0.804167	0.681333	0.927	57.0272	61.5805	0.00337718	0.0213239	0.217568
ZNF853	3.6514	1.69303	9.64397	0.804167	0.676568	0.931765	56.5277	61.081	0.00294978	0.0213239	0.217568
ZNF330	3.61926	1.61672	9.9215	0.804167	0.694602	0.913731	57.9458	62.4992	0.00475375	0.0217291	0.221702
XPC	3.57941	1.69595	9.15878	0.804167	0.65563	0.952703	56.1979	60.7512	0.0025332	0.0213239	0.217568
NXT1	3.52292	1.61757	9.28737	0.804167	0.694667	0.913666	57.6705	62.2238	0.00411651	0.0214041	0.218386
ZNF32	3.48433	1.62085	8.97449	0.804167	0.703998	0.904336	57.5794	62.1327	0.00365131	0.0213239	0.217568
QTRT1	3.41635	1.63937	8.34969	0.804167	0.682409	0.925924	57.0181	61.5714	0.00266252	0.0213239	0.217568
SNTA1	3.38315	1.69487	7.88294	0.804167	0.669959	0.938374	55.5893	60.1427	0.00157781	0.0213239	0.217568
ARHGAP31	3.37325	1.67121	7.92438	0.804167	0.677678	0.930656	56.1813	60.7347	0.00184376	0.0213239	0.217568
RFX5	3.35423	1.63537	8.13886	0.804167	0.66362	0.944713	56.8058	61.3591	0.00260078	0.0213239	0.217568
DDX42	3.33797	1.68011	7.82702	0.804167	0.665311	0.943022	55.635	60.1884	0.00176106	0.0213239	0.217568
RELB	3.32103	1.62116	7.95442	0.804167	0.678699	0.929634	57.034	61.5874	0.00266325	0.0213239	0.217568
CCDC12	3.30092	1.6666	7.54431	0.804167	0.663691	0.944642	56.0004	60.5537	0.00161911	0.0213239	0.217568
SEPT8	3.28007	1.63762	7.51699	0.804167	0.682922	0.925411	56.6801	61.2335	0.00189939	0.0213239	0.217568
ACVRL1	3.24941	1.64667	7.4246	0.804167	0.671223	0.93711	56.2004	60.7538	0.00179374	0.0213239	0.217568
GMEB1	3.06873	1.5694	6.86657	0.804167	0.689087	0.919246	57.3328	61.8861	0.00243391	0.0213239	0.217568
SF3B2	2.93226	1.55468	6.25012	0.804167	0.655168	0.953166	57.0695	61.6228	0.00202783	0.0213239	0.217568
MRGBP	2.88191	1.49015	6.24485	0.804167	0.685673	0.92266	58.425	62.9784	0.00326475	0.0213239	0.217568
TMEM170A	2.44547	1.35481	4.84314	0.804167	0.675517	0.932817	59.8582	64.4116	0.0049659	0.0219394	0.223847
STIL	0.381759	0.201102	0.667144	0.804167	0.674365	0.933968	57.0127	61.566	0.00135691	0.0213239	0.217568
EHBP1	0.381582	0.202782	0.658452	0.804167	0.67695	0.931384	56.3906	60.9439	0.00109059	0.0213239	0.217568
ABLIM3	0.373914	0.193945	0.654721	0.804167	0.681444	0.926889	56.4313	60.9846	0.00124333	0.0213239	0.217568
SH3TC2	0.360619	0.181409	0.644293	0.804167	0.665797	0.942536	56.2418	60.7952	0.00132175	0.0213239	0.217568
PARN	0.358853	0.181715	0.638617	0.804167	0.673938	0.934396	55.9971	60.5504	0.00112445	0.0213239	0.217568
ORMDL3	0.340865	0.16386	0.625978	0.804167	0.674191	0.934142	55.894	60.4473	0.00132701	0.0213239	0.217568
ANKRD27	0.340247	0.160444	0.635014	0.804167	0.662575	0.945758	56.5399	61.0933	0.00171545	0.0213239	0.217568
CCNG1	0.335803	0.158262	0.622807	0.804167	0.658226	0.950107	55.8357	60.389	0.0014498	0.0213239	0.217568
SEC14L1	0.328292	0.150067	0.628977	0.804167	0.682583	0.92575	56.6984	61.2518	0.00191492	0.0213239	0.217568
CTSD	0.319947	0.14222	0.622207	0.804167	0.68023	0.928104	56.5977	61.151	0.00203613	0.0213239	0.217568
FBXO9	0.31561	0.141521	0.611521	0.804167	0.676465	0.931868	56.1865	60.7399	0.00163163	0.0213239	0.217568
ZDHHC2	0.296515	0.125389	0.591749	0.804167	0.671095	0.937238	55.6526	60.2059	0.00170125	0.0213239	0.217568
MAP2K3	0.29546	0.128357	0.567729	0.804167	0.641974	0.966359	53.3591	57.9124	0.00105148	0.0213239	0.217568
DTD1	0.29203	0.12313	0.58053	0.804167	0.625812	0.982521	54.8854	59.4387	0.00149509	0.0213239	0.217568
C1orf43	0.287279	0.119906	0.577979	0.804167	0.657762	0.950571	55.0975	59.6509	0.00151322	0.0213239	0.217568
ANKH	0.285891	0.115954	0.579053	0.804167	0.663812	0.944521	55.0007	59.554	0.00184849	0.0213239	0.217568
NPY1R	4.13834	1.83216	11.8712	0.802778	0.66323	0.942325	55.0783	59.6317	0.00245235	0.0213239	0.217568
SLC8A1	3.90776	1.71541	11.1808	0.802778	0.666247	0.939309	56.7493	61.3026	0.00378789	0.0213239	0.217568
CAMSAP2	3.84162	1.75248	10.457	0.802778	0.670983	0.934572	55.8972	60.4505	0.0026106	0.0213239	0.217568
CEBPG	3.73737	1.6879	10.271	0.802778	0.683887	0.921669	56.9003	61.4536	0.00351973	0.0213239	0.217568
TRIM14	3.58509	1.6663	9.50665	0.802778	0.6627	0.942855	56.8063	61.3596	0.0033602	0.0213239	0.217568
C1orf123	3.57291	1.66175	9.32031	0.802778	0.692709	0.912847	56.9492	61.5025	0.00324096	0.0213239	0.217568
ZNF16	3.5685	1.65565	9.25407	0.802778	0.687867	0.917689	57.0877	61.641	0.00324726	0.0213239	0.217568
PPAN-P2RY11	3.54984	1.66379	9.14601	0.802778	0.664874	0.940682	56.8523	61.4057	0.00298275	0.0213239	0.217568
GADD45GIP1	3.53796	1.63058	9.13175	0.802778	0.67754	0.928015	57.499	62.0524	0.00358588	0.0213239	0.217568
IFNAR1	3.50573	1.6212	9.31942	0.802778	0.64863	0.956925	57.4307	61.9841	0.00421254	0.0214771	0.219131
NAV1	3.43763	1.68292	8.3196	0.802778	0.672664	0.932892	56.0766	60.6299	0.00203856	0.0213239	0.217568
MCL1	3.3963	1.70863	7.93886	0.802778	0.656039	0.949517	55.2596	59.8129	0.0014804	0.0213239	0.217568
PPM1F	3.38428	1.64544	8.30941	0.802778	0.664043	0.941513	56.6543	61.2076	0.00263888	0.0213239	0.217568
NSDHL	3.37922	1.67404	7.96128	0.802778	0.675804	0.929752	56.1079	60.6612	0.00185445	0.0213239	0.217568
TARDBP	3.36841	1.62595	8.33478	0.802778	0.675852	0.929703	57.0727	61.626	0.00296581	0.0213239	0.217568
HES1	3.35971	1.65457	8.02328	0.802778	0.65908	0.946476	56.3937	60.9471	0.0022134	0.0213239	0.217568
PLEKHF1	3.32636	1.66072	7.76718	0.802778	0.668914	0.936641	56.1774	60.7307	0.00189502	0.0213239	0.217568
ZNF366	3.28673	1.69283	7.26318	0.802778	0.667735	0.93782	55.3083	59.8616	0.00115687	0.0213239	0.217568
RBMX	3.19177	1.58789	7.63068	0.802778	0.655848	0.949708	57.1772	61.7306	0.0030687	0.0213239	0.217568
PRKCH	3.1862	1.59751	7.33483	0.802778	0.682298	0.923258	57.1188	61.6722	0.00242365	0.0213239	0.217568
FAM58A	3.18529	1.57656	7.38876	0.802778	0.687079	0.918476	57.5836	62.137	0.002847	0.0213239	0.217568
ARHGEF17	3.15752	1.56415	7.39269	0.802778	0.691286	0.914269	57.7117	62.265	0.00314771	0.0213239	0.217568
RFTN1	3.06853	1.58934	6.73374	0.802778	0.67411	0.931445	56.8575	61.4109	0.00195355	0.0213239	0.217568
ALS2CL	3.0655	1.57948	6.92254	0.802778	0.638735	0.966821	56.8407	61.3941	0.00245299	0.0213239	0.217568
NFE2L1	3.05355	1.65854	6.38483	0.802778	0.651366	0.954189	54.8349	59.3883	0.00093692	0.0213239	0.217568
MRFAP1L1	3.01454	1.55926	6.58596	0.802778	0.677133	0.928423	57.3492	61.9025	0.00228727	0.0213239	0.217568
TIMM8A	2.94159	1.43552	6.95872	0.802778	0.685326	0.92023	59.6527	64.2061	0.0063662	0.0233588	0.23833
DPH1	2.7759	1.50092	5.66309	0.802778	0.682846	0.92271	57.7879	62.3413	0.00217167	0.0213239	0.217568
ZNF274	2.69905	1.50626	5.35047	0.802778	0.663495	0.942061	57.1425	61.6958	0.00177305	0.0213239	0.217568
LCLAT1	0.393302	0.211006	0.675887	0.802778	0.673752	0.931804	57.0506	61.604	0.00137753	0.0213239	0.217568
C12orf75	0.387602	0.210683	0.65518	0.802778	0.662526	0.943029	55.774	60.3274	0.000857243	0.0213239	0.217568
SEC63	0.382166	0.199943	0.670404	0.802778	0.676981	0.928574	57.1925	61.7458	0.00150489	0.0213239	0.217568
MED13	0.37868	0.197371	0.661899	0.802778	0.680251	0.925305	56.7244	61.2777	0.00134875	0.0213239	0.217568
KIAA0319L	0.373374	0.189404	0.668879	0.802778	0.67023	0.935326	57.4201	61.9735	0.00181772	0.0213239	0.217568
BIN2	0.372119	0.191467	0.657634	0.802778	0.672911	0.932644	56.7469	61.3002	0.0013715	0.0213239	0.217568
CHEK2	0.370406	0.187487	0.661836	0.802778	0.674604	0.930951	57.0776	61.6309	0.00163587	0.0213239	0.217568
CUX1	0.37004	0.192088	0.651173	0.802778	0.677152	0.928403	56.4114	60.9647	0.00116499	0.0213239	0.217568
YPEL2	0.368028	0.180743	0.677122	0.802778	0.688497	0.917058	58.0779	62.6313	0.00252467	0.0213239	0.217568
SENP1	0.361402	0.185408	0.635182	0.802778	0.65357	0.951986	55.5762	60.1296	0.000954674	0.0213239	0.217568
IQGAP2	0.360705	0.1871	0.615127	0.802778	0.647246	0.958309	53.3949	57.9482	0.000614386	0.0213239	0.217568
MAML3	0.356367	0.178838	0.640314	0.802778	0.678929	0.926627	56.2713	60.8246	0.00123805	0.0213239	0.217568
NAP1L4	0.354313	0.169243	0.661044	0.802778	0.666428	0.939128	57.6089	62.1622	0.00234998	0.0213239	0.217568
CUL4B	0.349898	0.173358	0.629969	0.802778	0.664157	0.941398	55.7488	60.3021	0.00114595	0.0213239	0.217568
AP2M1	0.339059	0.163751	0.624495	0.802778	0.667122	0.938434	55.9326	60.4859	0.0012583	0.0213239	0.217568
CENPV	0.330601	0.150895	0.631534	0.802778	0.662784	0.942771	56.719	61.2723	0.00200674	0.0213239	0.217568
CAPNS1	0.327862	0.152059	0.617595	0.802778	0.664638	0.940918	55.9131	60.4664	0.00147961	0.0213239	0.217568
RHOF	0.322952	0.144347	0.625716	0.802778	0.656808	0.948748	56.679	61.2323	0.00207819	0.0213239	0.217568
DRAM1	0.311087	0.138854	0.589639	0.802778	0.665132	0.940423	54.4951	59.0484	0.00120506	0.0213239	0.217568
CFL1	0.304806	0.132015	0.602547	0.802778	0.669819	0.935737	55.9588	60.5122	0.00178325	0.0213239	0.217568
AGO2	0.264282	0.102664	0.556965	0.802778	0.643368	0.962187	54.6875	59.2408	0.00169961	0.0213239	0.217568
MMS22L	0.257385	0.103154	0.530355	0.802778	0.644012	0.961543	52.9855	57.5389	0.000946132	0.0213239	0.217568
GTF3C5	0.256295	0.0894652	0.570335	0.802778	0.647657	0.957898	55.7897	60.3431	0.00329978	0.0213239	0.217568
TSG101	0.249251	0.0828653	0.584063	0.802778	0.661571	0.943984	56.9964	61.5497	0.00458604	0.0216511	0.220906
CAMTA2	0.248636	0.0822157	0.577506	0.802778	0.676936	0.92862	56.6741	61.2274	0.00432136	0.0215342	0.219714
RHOC	0.246269	0.082851	0.567034	0.802778	0.687952	0.917604	56.2251	60.7785	0.00362747	0.0213239	0.217568
TSNAX	0.236378	0.0780729	0.552813	0.802778	0.652362	0.953193	55.8253	60.3786	0.00326596	0.0213239	0.217568
BAP1	0.229749	0.0672534	0.581067	0.802778	0.661613	0.943943	57.4694	62.0227	0.00663131	0.0236978	0.241789
LZTS3	5.30436	2.04435	19.513	0.801389	0.669597	0.933181	54.1056	58.6589	0.0030985	0.0213239	0.217568
ETFBKMT	4.93928	1.86433	16.806	0.801389	0.680461	0.922317	56.7575	61.3109	0.00392634	0.0213249	0.217578
TRMT44	3.72667	1.75935	9.71824	0.801389	0.665747	0.937031	55.2969	59.8502	0.00210705	0.0213239	0.217568
IL6	3.62639	1.64089	9.66642	0.801389	0.686501	0.916277	57.5483	62.1016	0.00383832	0.0213239	0.217568
MRPL4	3.61924	1.6539	9.44369	0.801389	0.680807	0.921971	57.3129	61.8663	0.00332844	0.0213239	0.217568
APOL3	3.60616	1.6718	9.69211	0.801389	0.658147	0.944631	56.7115	61.2649	0.00346874	0.0213239	0.217568
GNPDA1	3.5987	1.68579	9.33917	0.801389	0.673145	0.929633	56.5311	61.0844	0.00282551	0.0213239	0.217568
SFR1	3.56432	1.52088	10.5982	0.801389	0.679066	0.923712	59.3314	63.8847	0.00910002	0.0267026	0.272446
DTX3	3.51322	1.7706	8.19397	0.801389	0.654973	0.947805	54.2426	58.7959	0.00107296	0.0213239	0.217568
IFFO2	3.4931	1.66606	8.66577	0.801389	0.674576	0.928202	56.6946	61.248	0.00252209	0.0213239	0.217568
IGFBP7	3.48283	1.62074	8.90549	0.801389	0.663674	0.939104	57.5577	62.111	0.00353541	0.0213239	0.217568
RN7SL473P	3.44915	1.72011	8.15773	0.801389	0.652141	0.950637	55.1969	59.7502	0.00150286	0.0213239	0.217568
GPKOW	3.42185	1.69321	8.05387	0.801389	0.679489	0.923289	55.8738	60.4271	0.00168013	0.0213239	0.217568
ALPK3	3.34622	1.70584	7.57955	0.801389	0.671382	0.931396	55.1993	59.7527	0.00125465	0.0213239	0.217568
GMDS	3.28012	1.62894	7.77945	0.801389	0.67126	0.931517	56.7047	61.258	0.00238992	0.0213239	0.217568
ZNF182	3.24725	1.62128	7.67747	0.801389	0.679442	0.923336	56.6821	61.2354	0.00249406	0.0213239	0.217568
MAPK11	3.21926	1.59814	7.42241	0.801389	0.667241	0.935536	57.2629	61.8162	0.0024424	0.0213239	0.217568
FLYWCH2	3.2165	1.63423	7.24057	0.801389	0.666224	0.936554	56.4571	61.0105	0.00174684	0.0213239	0.217568
EPN2	3.0818	1.5341	7.15547	0.801389	0.683956	0.918822	58.1094	62.6627	0.00356996	0.0213239	0.217568
BATF2	3.05129	1.55921	6.80931	0.801389	0.675487	0.927291	57.4745	62.0278	0.00256021	0.0213239	0.217568
NFKBIB	2.89167	1.58612	5.84525	0.801389	0.672377	0.930401	56.1138	60.6671	0.00117808	0.0213239	0.217568
PRPF6	2.83698	1.54737	5.77882	0.801389	0.6571	0.945677	56.8629	61.4162	0.00158716	0.0213239	0.217568
DPY19L1	0.398352	0.215035	0.683623	0.801389	0.670431	0.932347	57.3778	61.9311	0.00150457	0.0213239	0.217568
RP11-632K20.7	0.397082	0.209295	0.697939	0.801389	0.680444	0.922334	58.3079	62.8612	0.00222415	0.0213239	0.217568
DAP	0.394906	0.217225	0.656976	0.801389	0.638499	0.964278	55.3725	59.9258	0.000803438	0.0213239	0.217568
ZNF525	0.391234	0.20259	0.682726	0.801389	0.661272	0.941505	57.47	62.0234	0.00201165	0.0213239	0.217568
F11R	0.387852	0.213146	0.647224	0.801389	0.660994	0.941784	55.0565	59.6098	0.000663923	0.0213239	0.217568
VEPH1	0.386317	0.208769	0.658709	0.801389	0.656364	0.946413	56.1917	60.745	0.000949326	0.0213239	0.217568
CRKL	0.380991	0.201234	0.662082	0.801389	0.66378	0.938998	56.6897	61.243	0.00121384	0.0213239	0.217568
MTMR12	0.378221	0.200268	0.653292	0.801389	0.66937	0.933407	56.1666	60.7199	0.00102195	0.0213239	0.217568
RP11-728K20.3	0.370761	0.19897	0.616107	0.801389	0.617548	0.98523	52.7055	57.2589	0.000450482	0.0213239	0.217568
TXNDC16	0.369571	0.193955	0.637314	0.801389	0.670432	0.932345	55.2534	59.8067	0.00083739	0.0213239	0.217568
TTC8	0.363231	0.185212	0.643614	0.801389	0.633253	0.969525	56.1064	60.6597	0.00116732	0.0213239	0.217568
KCNMB1	0.355099	0.171447	0.657292	0.801389	0.677781	0.924996	57.4094	61.9627	0.00208141	0.0213239	0.217568
ANO7L1	0.354003	0.16193	0.659105	0.801389	0.675148	0.92763	57.0809	61.6343	0.00318971	0.0213239	0.217568
EDEM1	0.352715	0.167042	0.654482	0.801389	0.639614	0.963164	57.0584	61.6118	0.00234233	0.0213239	0.217568
CPT1A	0.351328	0.174403	0.630397	0.801389	0.644911	0.957867	55.6997	60.2531	0.00112887	0.0213239	0.217568
TLR5	0.348011	0.168451	0.629464	0.801389	0.64479	0.957988	55.5751	60.1284	0.00138592	0.0213239	0.217568
RABEP1	0.346662	0.155908	0.669625	0.801389	0.686873	0.915905	58.273	62.8263	0.00365048	0.0213239	0.217568
RP11-290H9.2	0.343466	0.164192	0.633498	0.801389	0.677552	0.925226	56.2596	60.8129	0.00157083	0.0213239	0.217568
TNXB	0.339864	0.155838	0.647379	0.801389	0.682429	0.920349	57.2999	61.8532	0.00244047	0.0213239	0.217568
SPTB	0.331336	0.158696	0.608146	0.801389	0.660907	0.941871	55.0011	59.5545	0.00101847	0.0213239	0.217568
CCDC28B	0.31607	0.115951	0.696921	0.801389	0.661913	0.940864	59.9586	64.5119	0.0105614	0.0284782	0.290564
QSOX1	0.311202	0.131572	0.625037	0.801389	0.670543	0.932235	57.0611	61.6144	0.00278747	0.0213239	0.217568
LRRCC1	0.302734	0.129144	0.599065	0.801389	0.654919	0.947859	55.701	60.2544	0.00185547	0.0213239	0.217568
C21orf58	0.301184	0.129587	0.590001	0.801389	0.646869	0.955909	55.0868	59.6402	0.00156227	0.0213239	0.217568
ZNF580	0.296436	0.118551	0.62659	0.801389	0.646865	0.955913	57.6127	62.166	0.00371604	0.0213239	0.217568
CDS1	2.93287	1.4037	7.39154	0.800694	0.647506	0.953883	60.0349	64.5882	0.00964252	0.0273434	0.278984
AK4P1	4.2054	1.63532	14.4426	0.8	0.643149	0.956851	58.4239	62.9772	0.00907111	0.0266694	0.272108
NAA20	4.03125	1.75764	11.5403	0.8	0.673318	0.926682	56.3849	60.9383	0.0031839	0.0213239	0.217568
EDARADD	3.87505	1.68412	10.8289	0.8	0.68373	0.91627	57.4499	62.0032	0.003803	0.0213239	0.217568
TSHZ3	3.7441	1.71092	10.0117	0.8	0.652988	0.947012	56.4478	61.0012	0.00290771	0.0213239	0.217568
SERTAD3	3.74011	1.72632	9.86439	0.8	0.671217	0.928783	56.1922	60.7455	0.00253216	0.0213239	0.217568
GTF2E2	3.68328	1.71318	9.65094	0.8	0.674091	0.925909	56.242	60.7954	0.00262174	0.0213239	0.217568
ZNF576	3.56456	1.68244	9.16659	0.8	0.667342	0.932658	56.4473	61.0006	0.00277464	0.0213239	0.217568
MAN1C1	3.45165	1.67288	8.34891	0.8	0.681508	0.918492	56.4495	61.0029	0.00213087	0.0213239	0.217568
PER2	3.39294	1.65397	8.35768	0.8	0.656683	0.943317	56.4824	61.0357	0.00254587	0.0213239	0.217568
SNAPC2	3.34607	1.62243	8.20036	0.8	0.678422	0.921578	57.1094	61.6627	0.00286683	0.0213239	0.217568
NAB2	3.34253	1.62224	8.05313	0.8	0.676233	0.923767	57.1349	61.6883	0.00266311	0.0213239	0.217568
ATG101	3.32019	1.64145	7.89086	0.8	0.673368	0.926632	56.5723	61.1256	0.00228633	0.0213239	0.217568
COMMD5	3.29912	1.60638	8.06213	0.8	0.68632	0.91368	57.2477	61.801	0.00310103	0.0213239	0.217568
ZKSCAN2	3.25166	1.61219	7.67023	0.8	0.680571	0.919429	56.9671	61.5204	0.00255014	0.0213239	0.217568
THAP3	3.24444	1.58309	7.66012	0.8	0.683169	0.916831	57.6277	62.181	0.00302593	0.0213239	0.217568
PTRH1	3.18384	1.56955	7.48005	0.8	0.65314	0.94686	57.6635	62.2168	0.00316933	0.0213239	0.217568
CSNK1D	2.9808	1.58448	6.32364	0.8	0.655794	0.944206	56.541	61.0943	0.00164661	0.0213239	0.217568
OLAH	2.79032	1.38042	6.63442	0.8	0.682067	0.917933	60.2496	64.803	0.00882296	0.0263379	0.268725
RGPD6	0.411125	0.225109	0.667392	0.8	0.651067	0.948933	54.8437	59.3971	0.00104799	0.0213239	0.217568
NEURL2	0.409768	0.211749	0.712927	0.8	0.644219	0.955781	58.5447	63.0981	0.00319208	0.0213239	0.217568
GTF2IRD2	0.404893	0.214054	0.708791	0.8	0.682681	0.917319	58.6275	63.1808	0.00256825	0.0213239	0.217568
ADD3	0.399156	0.217225	0.680714	0.8	0.667281	0.932719	57.1642	61.7175	0.0013371	0.0213239	0.217568
PCSK6	0.398373	0.215998	0.679403	0.8	0.658997	0.941003	57.0928	61.6462	0.00135394	0.0213239	0.217568
GFPT1	0.391563	0.21174	0.66938	0.8	0.659292	0.940708	56.7196	61.273	0.00114561	0.0213239	0.217568
ZNF385C	0.385917	0.194972	0.692988	0.8	0.680668	0.919332	58.3188	62.8721	0.00270255	0.0213239	0.217568
SMO	0.376026	0.18193	0.662211	0.8	0.633376	0.966624	55.1201	59.6735	0.00277909	0.0213239	0.217568
R3HDM2	0.369365	0.185135	0.668766	0.8	0.664124	0.935876	57.5573	62.1107	0.00197629	0.0213239	0.217568
RALB	0.364724	0.171173	0.689775	0.8	0.690488	0.909512	58.7645	63.3178	0.0038226	0.0213239	0.217568
SUMO3	0.362027	0.186826	0.636197	0.8	0.660016	0.939984	55.6792	60.2326	0.000929823	0.0213239	0.217568
PRDM5	0.356021	0.163812	0.657697	0.8	0.639972	0.960028	56.9775	61.5309	0.00288823	0.0213239	0.217568
SLC25A43	0.353237	0.173613	0.643634	0.8	0.656187	0.943813	56.6078	61.1611	0.00150173	0.0213239	0.217568
CCND3	0.351533	0.177645	0.627071	0.8	0.650353	0.949647	55.4919	60.0453	0.000946766	0.0213239	0.217568
ELK3	0.351252	0.17457	0.636014	0.8	0.665603	0.934397	56.2105	60.7638	0.00123747	0.0213239	0.217568
WFDC1	0.349536	0.155194	0.670191	0.8	0.657846	0.942154	58.0403	62.5936	0.00408416	0.021351	0.217844
TAL1	0.34155	0.166239	0.625735	0.8	0.665502	0.934498	55.8957	60.4491	0.00121792	0.0213239	0.217568
CASP6	0.340126	0.169347	0.605044	0.8	0.649504	0.950496	54.2015	58.7548	0.000703309	0.0213239	0.217568
KCTD18	0.312029	0.13584	0.61356	0.8	0.669418	0.930582	56.3715	60.9249	0.00200858	0.0213239	0.217568
ITPR1	0.311007	0.139161	0.602849	0.8	0.663492	0.936508	55.7285	60.2819	0.0014812	0.0213239	0.217568
DSCR3	0.296471	0.114944	0.620584	0.8	0.659493	0.940507	57.2208	61.7742	0.0038333	0.0213239	0.217568
G6PD	0.288306	0.115937	0.608175	0.8	0.664835	0.935165	57.0457	61.599	0.0028371	0.0213239	0.217568
PEX26	0.255415	0.0877754	0.582845	0.8	0.692904	0.907096	56.7948	61.3482	0.00398587	0.0213249	0.217578
HDAC11	4.15661	1.88974	11.2766	0.798611	0.643435	0.953787	54.2634	58.8167	0.00143847	0.0213239	0.217568
ZNF232	3.82388	1.75746	10.2059	0.798611	0.642576	0.954646	55.7462	60.2995	0.00234361	0.0213239	0.217568
PSME2	3.80134	1.69839	10.5638	0.798611	0.661722	0.935501	56.8182	61.3716	0.00358035	0.0213239	0.217568
KLHDC7B	3.75688	1.78335	9.4429	0.798611	0.650188	0.947034	55.0437	59.5971	0.00157112	0.0213239	0.217568
NKAPL	3.71478	1.54086	11.0588	0.798611	0.692522	0.904701	59.3528	63.9061	0.00833007	0.025708	0.262299
NPDC1	3.69915	1.67806	9.95952	0.798611	0.658376	0.938846	56.9497	61.503	0.00345537	0.0213239	0.217568
RRS1	3.55907	1.66631	8.95728	0.798611	0.670776	0.926446	56.9193	61.4726	0.00269799	0.0213239	0.217568
GPATCH4	3.50249	1.72365	8.36783	0.798611	0.660451	0.936771	55.4146	59.968	0.00157155	0.0213239	0.217568
EHD4	3.46928	1.6892	8.4197	0.798611	0.67114	0.926082	56.1217	60.675	0.00198677	0.0213239	0.217568
AKR1C3	3.42637	1.64642	8.3567	0.798611	0.631782	0.96544	56.7988	61.3522	0.00255008	0.0213239	0.217568
PQBP1	3.42217	1.65855	8.26936	0.798611	0.668967	0.928255	56.6329	61.1862	0.00227023	0.0213239	0.217568
CDH5	3.37032	1.64721	8.32503	0.798611	0.655402	0.941821	56.4413	60.9947	0.00273416	0.0213239	0.217568
LIN37	3.36295	1.68535	8.0223	0.798611	0.657934	0.939289	55.5691	60.1225	0.00186104	0.0213239	0.217568
POLR3D	3.35204	1.62678	8.15887	0.798611	0.654633	0.94259	56.9707	61.5241	0.00279195	0.0213239	0.217568
NSMCE1	3.26827	1.60111	7.80095	0.798611	0.677813	0.919409	57.2808	61.8342	0.00288619	0.0213239	0.217568
NSMF	3.26454	1.61505	7.73455	0.798611	0.666893	0.930329	56.948	61.5014	0.00258514	0.0213239	0.217568
NDUFAF5	3.25273	1.57991	7.86865	0.798611	0.642755	0.954467	57.6958	62.2491	0.00333149	0.0213239	0.217568
AGAP3	3.25009	1.63159	7.52399	0.798611	0.641173	0.956049	56.4307	60.9841	0.00214711	0.0213239	0.217568
TRAP1	3.21486	1.63359	7.35571	0.798611	0.666814	0.930408	56.3199	60.8732	0.00193728	0.0213239	0.217568
BCAT2	3.20289	1.58892	7.46899	0.798611	0.673781	0.923441	57.3547	61.9081	0.00272772	0.0213239	0.217568
SULF1	3.12189	1.60718	7.28052	0.798611	0.642381	0.954841	56.2656	60.8189	0.00253434	0.0213239	0.217568
LPXN	3.10142	1.59738	6.87355	0.798611	0.678242	0.918981	56.8285	61.3819	0.00194937	0.0213239	0.217568
TRIM3	3.08354	1.59274	6.99888	0.798611	0.66841	0.928812	56.6618	61.2152	0.00230881	0.0213239	0.217568
ZNF710	3.06295	1.59193	6.91627	0.798611	0.648929	0.948293	56.5265	61.0798	0.00227145	0.0213239	0.217568
COX10	3.0543	1.51892	7.50259	0.798611	0.656848	0.940374	58.1063	62.6597	0.00493916	0.0218988	0.223434
NUP85	3.04501	1.59111	6.63825	0.798611	0.677203	0.920019	56.6741	61.2274	0.00186299	0.0213239	0.217568
MOAP1	3.0121	1.51224	6.93057	0.798611	0.67334	0.923882	58.3203	62.8736	0.00379938	0.0213239	0.217568
PGBD2	2.86734	1.49494	6.39855	0.798611	0.673808	0.923414	58.1342	62.6875	0.00365198	0.0213239	0.217568
MAST4	0.406296	0.225602	0.684273	0.798611	0.661761	0.935462	57.1395	61.6928	0.00121087	0.0213239	0.217568
C21orf62-AS1	0.397489	0.203058	0.700145	0.798611	0.660309	0.936914	58.2256	62.7789	0.00294644	0.0213239	0.217568
SLC9A7	0.396848	0.208818	0.695164	0.798611	0.668179	0.929044	58.1095	62.6628	0.0021664	0.0213239	0.217568
INTS7	0.393122	0.216592	0.660845	0.798611	0.654045	0.943178	55.9938	60.5471	0.000838313	0.0213239	0.217568
TMTC3	0.392972	0.208883	0.67767	0.798611	0.66456	0.932663	57.1585	61.7118	0.0015306	0.0213239	0.217568
TP53BP2	0.392676	0.205801	0.687326	0.798611	0.682002	0.91522	57.8042	62.3576	0.00196615	0.0213239	0.217568
NCOA4	0.3899	0.20767	0.664327	0.798611	0.659731	0.937491	56.215	60.7684	0.00121666	0.0213239	0.217568
C9orf16	0.385349	0.209354	0.651993	0.798611	0.654882	0.94234	55.658	60.2113	0.000807537	0.0213239	0.217568
PLA2G4A	0.384567	0.203613	0.664319	0.798611	0.657205	0.940017	56.6306	61.1839	0.00124116	0.0213239	0.217568
MBOAT2	0.381956	0.206198	0.649157	0.798611	0.655605	0.941618	55.6494	60.2028	0.000797283	0.0213239	0.217568
RHOBTB1	0.375826	0.199442	0.645823	0.798611	0.657155	0.940068	55.6769	60.2302	0.000874626	0.0213239	0.217568
TMEM158	0.370647	0.20021	0.624417	0.798611	0.652019	0.945203	53.9982	58.5516	0.000501796	0.0213239	0.217568
LINC01002	0.361936	0.176445	0.665074	0.798611	0.646091	0.951131	57.5639	62.1172	0.00223031	0.0213239	0.217568
GLCCI1	0.358631	0.177526	0.651428	0.798611	0.641161	0.956062	56.8699	61.4232	0.0016402	0.0213239	0.217568
MBD5	0.358154	0.180458	0.640764	0.798611	0.658093	0.939129	56.2341	60.7875	0.00119381	0.0213239	0.217568
RP11-1223D19.3	0.355147	0.173907	0.639379	0.798611	0.649398	0.947825	56.0052	60.5585	0.0015039	0.0213239	0.217568
GAS2L1	0.349591	0.172779	0.632981	0.798611	0.650925	0.946297	55.9842	60.5376	0.00124154	0.0213239	0.217568
KIAA1211	0.347619	0.16689	0.646619	0.798611	0.655299	0.941923	57.0297	61.583	0.00186293	0.0213239	0.217568
CLPX	0.347205	0.163887	0.653085	0.798611	0.673572	0.92365	57.4134	61.9668	0.00224684	0.0213239	0.217568
C16orf62	0.338837	0.157296	0.641553	0.798611	0.665978	0.931245	57.027	61.5803	0.00208441	0.0213239	0.217568
TMCO3	0.338178	0.150178	0.669447	0.798611	0.658027	0.939195	58.5291	63.0824	0.0038846	0.0213249	0.217578
RNF115	0.337044	0.163171	0.612878	0.798611	0.657182	0.940041	55.021	59.5743	0.00102604	0.0213239	0.217568
AFF1	0.336924	0.155196	0.641345	0.798611	0.659416	0.937806	57.0818	61.6351	0.00219163	0.0213239	0.217568
RAP2A	0.332116	0.152794	0.618757	0.798611	0.638189	0.959033	55.5179	60.0713	0.00161772	0.0213239	0.217568
HN1L	0.3226	0.149099	0.617141	0.798611	0.667246	0.929976	56.2633	60.8166	0.00150762	0.0213239	0.217568
SMARCC1	0.309393	0.127016	0.634642	0.798611	0.679414	0.917808	57.6777	62.231	0.0035523	0.0213239	0.217568
ZMIZ2	0.30906	0.131953	0.616427	0.798611	0.658927	0.938296	56.5988	61.1521	0.00237006	0.0213239	0.217568
ABHD17A	0.307733	0.134091	0.60694	0.798611	0.667069	0.930153	56.166	60.7194	0.00183283	0.0213239	0.217568
ATPAF1	0.291414	0.123663	0.585773	0.798611	0.663606	0.933616	55.5673	60.1207	0.00153819	0.0213239	0.217568
ATP11B	0.272384	0.106098	0.585797	0.798611	0.680925	0.916297	56.4366	60.9899	0.00245226	0.0213239	0.217568
LIN52	0.270336	0.10535	0.557994	0.798611	0.662419	0.934803	54.2332	58.7866	0.0017031	0.0213239	0.217568
TTF1	4.77843	1.85373	16.7547	0.797222	0.674874	0.91957	56.2581	60.8114	0.00464483	0.0216901	0.221304
MPHOSPH6	3.83807	1.76922	10.3331	0.797222	0.625651	0.968793	55.4158	59.9691	0.00234479	0.0213239	0.217568
RP4-678D15.1	3.77446	1.74683	9.87275	0.797222	0.65904	0.935404	55.8612	60.4145	0.00223988	0.0213239	0.217568
THAP7	3.76786	1.69157	10.306	0.797222	0.66337	0.931074	56.9036	61.457	0.0034613	0.0213239	0.217568
UNC5B	3.70837	1.72562	9.81421	0.797222	0.644099	0.950345	55.9888	60.5421	0.00255928	0.0213239	0.217568
WDR54	3.68224	1.67509	9.69721	0.797222	0.665856	0.928589	57.0891	61.6424	0.00315171	0.0213239	0.217568
TNNI2	3.65053	1.66092	9.92924	0.797222	0.665593	0.928851	57.105	61.6584	0.00387012	0.0213239	0.217568
RPP21	3.62208	1.65312	9.69296	0.797222	0.661727	0.932718	57.2075	61.7608	0.00372689	0.0213239	0.217568
TRAPPC2L	3.51988	1.62873	9.17585	0.797222	0.677385	0.917059	57.4751	62.0284	0.00367572	0.0213239	0.217568
CCDC71	3.46494	1.61991	8.87761	0.797222	0.67912	0.915325	57.5044	62.0577	0.00357957	0.0213239	0.217568
MAP3K3	3.37594	1.63272	8.34998	0.797222	0.65966	0.934785	56.8892	61.4425	0.00289857	0.0213239	0.217568
NCF1B	3.24982	1.67284	7.34208	0.797222	0.663162	0.931282	55.4627	60.0161	0.00146841	0.0213239	0.217568
VPS51	3.24639	1.58274	7.83286	0.797222	0.669239	0.925205	57.5882	62.1416	0.00328861	0.0213239	0.217568
ZEB1	3.20524	1.63038	7.37819	0.797222	0.625679	0.968765	56.1695	60.7228	0.00209075	0.0213239	0.217568
DDX51	3.18015	1.5899	7.48757	0.797222	0.677448	0.916996	57.1859	61.7392	0.00281024	0.0213239	0.217568
LMCD1	3.15447	1.55555	7.50944	0.797222	0.635892	0.958552	57.76	62.3134	0.00360346	0.0213239	0.217568
HTATSF1	3.11256	1.59585	6.9826	0.797222	0.655077	0.939367	56.8146	61.3679	0.00214107	0.0213239	0.217568
ZDHHC1	3.11015	1.59139	7.07215	0.797222	0.647948	0.946497	56.8631	61.4164	0.00235424	0.0213239	0.217568
ABT1	3.06558	1.55248	6.94626	0.797222	0.674321	0.920123	57.673	62.2264	0.00283745	0.0213239	0.217568
CCT7	3.06141	1.53805	6.96378	0.797222	0.673803	0.920641	57.9954	62.5487	0.00315099	0.0213239	0.217568
SH3BP1	2.95552	1.48722	6.79838	0.797222	0.672848	0.921597	58.6331	63.1864	0.00434557	0.0215342	0.219714
SLC9A3R2	2.88203	1.55435	5.99036	0.797222	0.630562	0.963882	56.7083	61.2616	0.00179577	0.0213239	0.217568
LDOC1L	2.87414	1.44454	6.61499	0.797222	0.638317	0.956127	59.1662	63.7196	0.00568172	0.0226269	0.230862
ADGRD1	2.76898	1.46627	5.96034	0.797222	0.675747	0.918698	58.4387	62.992	0.00364253	0.0213239	0.217568
LEPROT	0.415775	0.236955	0.67953	0.797222	0.658301	0.936144	56.2416	60.795	0.000886862	0.0213239	0.217568
TDRD3	0.412361	0.226163	0.703444	0.797222	0.664197	0.930248	58.1075	62.6609	0.00184308	0.0213239	0.217568
ZNRF3	0.411527	0.222281	0.706792	0.797222	0.652438	0.942007	58.3045	62.8578	0.00217093	0.0213239	0.217568
DIAPH3	0.406604	0.21411	0.699142	0.797222	0.674399	0.920045	57.7964	62.3497	0.00242792	0.0213239	0.217568
ZC3H7A	0.402697	0.22314	0.67669	0.797222	0.663533	0.930912	56.7371	61.2905	0.00107493	0.0213239	0.217568
ABI2	0.402161	0.213036	0.691665	0.797222	0.671529	0.922915	57.6439	62.1973	0.00198926	0.0213239	0.217568
UBR3	0.401169	0.219855	0.676927	0.797222	0.654131	0.940313	56.7576	61.3109	0.00119594	0.0213239	0.217568
LINC01881	0.400888	0.21585	0.690087	0.797222	0.666469	0.927976	57.6817	62.2351	0.0016997	0.0213239	0.217568
ABCC3	0.395926	0.209517	0.689957	0.797222	0.660647	0.933797	57.8459	62.3993	0.00192223	0.0213239	0.217568
ARF3	0.386291	0.205182	0.670452	0.797222	0.662589	0.931855	57.0289	61.5823	0.00134943	0.0213239	0.217568
GPX1	0.383589	0.204628	0.660314	0.797222	0.657709	0.936735	56.4122	60.9655	0.0010999	0.0213239	0.217568
SLC44A1	0.381198	0.202342	0.656642	0.797222	0.655376	0.939069	56.233	60.7863	0.00106761	0.0213239	0.217568
AIDA	0.379935	0.196057	0.664982	0.797222	0.661741	0.932703	56.7976	61.3509	0.00154036	0.0213239	0.217568
ARPC1B	0.378865	0.199689	0.659367	0.797222	0.6616	0.932845	56.5645	61.1178	0.0011935	0.0213239	0.217568
CHD1L	0.378416	0.198954	0.657022	0.797222	0.653008	0.941437	56.3844	60.9377	0.00115669	0.0213239	0.217568
SEPT2	0.377771	0.201511	0.642113	0.797222	0.655736	0.938708	55.1356	59.6889	0.00079072	0.0213239	0.217568
HCST	0.376034	0.204879	0.630001	0.797222	0.650179	0.944265	54.2138	58.7671	0.000507403	0.0213239	0.217568
TBC1D5	0.367674	0.187511	0.652563	0.797222	0.644994	0.94945	56.5564	61.1097	0.00135101	0.0213239	0.217568
RP5-1055C14.6	0.351675	0.179067	0.618334	0.797222	0.643602	0.950843	54.7234	59.2767	0.000743807	0.0213239	0.217568
CANX	0.348532	0.173531	0.627033	0.797222	0.648957	0.945487	55.598	60.1513	0.00106236	0.0213239	0.217568
ARF5	0.34634	0.170246	0.624614	0.797222	0.655337	0.939107	55.4967	60.05	0.00109994	0.0213239	0.217568
PAK2	0.336094	0.15309	0.645613	0.797222	0.657666	0.936778	57.3465	61.8999	0.00246844	0.0213239	0.217568
FBXO4	0.327501	0.152169	0.615117	0.797222	0.636855	0.957589	55.662	60.2153	0.00142015	0.0213239	0.217568
FAF1	0.319493	0.143944	0.610493	0.797222	0.649661	0.944783	55.7502	60.3035	0.00158296	0.0213239	0.217568
MPST	0.312273	0.137171	0.60871	0.797222	0.658786	0.935659	56.0312	60.5846	0.00177749	0.0213239	0.217568
DHTKD1	0.279715	0.108372	0.602541	0.797222	0.673804	0.92064	57.0583	61.6116	0.00310522	0.0213239	0.217568
LINC00680	6.25171	2.18373	23.9117	0.795833	0.66466	0.927007	54.8143	59.3676	0.00227826	0.0213239	0.217568
TMEM177	5.41761	1.88994	21.4574	0.795833	0.677553	0.914114	56.8491	61.4024	0.00588712	0.0228692	0.233335
BHLHE41	4.00607	1.66092	12.315	0.795833	0.682808	0.908858	57.9082	62.4616	0.0060356	0.023026	0.234934
MYD88	3.75927	1.69189	10.321	0.795833	0.661209	0.930458	56.8419	61.3953	0.00350031	0.0213239	0.217568
FCGR3A	3.66824	1.70715	9.64382	0.795833	0.672235	0.919432	56.289	60.8424	0.00271394	0.0213239	0.217568
TGIF1	3.59904	1.68689	9.22958	0.795833	0.649483	0.942184	56.5001	61.0534	0.00269344	0.0213239	0.217568
EBNA1BP2	3.56192	1.65803	9.1199	0.795833	0.668262	0.923405	57.0444	61.5978	0.00304752	0.0213239	0.217568
PRMT5	3.34517	1.56718	8.4414	0.795833	0.654692	0.936974	58.1749	62.7283	0.0043246	0.0215342	0.219714
RRP12	3.34429	1.63307	8.14821	0.795833	0.657515	0.934151	56.7877	61.341	0.00269951	0.0213239	0.217568
MARS2	3.33775	1.6598	7.79488	0.795833	0.661693	0.929973	56.2289	60.7822	0.00193513	0.0213239	0.217568
HSH2D	3.3267	1.6403	8.06048	0.795833	0.646923	0.944744	56.5044	61.0577	0.00252247	0.0213239	0.217568
AATF	3.2757	1.67433	7.43285	0.795833	0.653729	0.937938	55.6163	60.1697	0.00147942	0.0213239	0.217568
DFFA	3.25785	1.63816	7.49299	0.795833	0.646455	0.945212	56.4282	60.9815	0.0019657	0.0213239	0.217568
NTHL1	3.2162	1.5521	7.79492	0.795833	0.668878	0.922788	58.1321	62.6854	0.0039488	0.0213249	0.217578
CDC37L1	3.16516	1.59653	7.32328	0.795833	0.662596	0.92907	56.9424	61.4957	0.00253069	0.0213239	0.217568
TBC1D16	3.14898	1.54282	7.5068	0.795833	0.669029	0.922638	58.1059	62.6592	0.00382209	0.0213239	0.217568
FTSJ3	3.08833	1.625	6.68692	0.795833	0.65017	0.941497	55.9759	60.5293	0.00148583	0.0213239	0.217568
DOHH	3.0716	1.48138	7.40714	0.795833	0.674239	0.917428	59.1065	63.6599	0.00545397	0.0223403	0.227938
NDRG1	3.03114	1.55466	6.84982	0.795833	0.663964	0.927703	57.4029	61.9562	0.00279075	0.0213239	0.217568
ZNF557	3.00807	1.53556	6.83821	0.795833	0.674807	0.91686	57.776	62.3294	0.00317629	0.0213239	0.217568
MAFK	2.94262	1.54338	6.34335	0.795833	0.654776	0.936891	57.3588	61.9121	0.00232549	0.0213239	0.217568
KIF1C	2.87459	1.53361	6.05745	0.795833	0.649462	0.942205	57.2791	61.8324	0.00218621	0.0213239	0.217568
C16orf70	2.86844	1.45706	6.53574	0.795833	0.658023	0.933643	58.9851	63.5384	0.00490216	0.0218692	0.223131
FAM53B	2.68884	1.47471	5.37574	0.795833	0.651532	0.940135	58.0466	62.6	0.0022894	0.0213239	0.217568
ADCY9	2.62441	1.47541	5.19518	0.795833	0.66107	0.930597	57.546	62.0993	0.00219702	0.0213239	0.217568
CTD-3214H19.4	0.549191	0.334237	0.881641	0.795833	0.678851	0.912816	62.8283	67.3816	0.0130343	0.0318437	0.324901
PLOD2	0.411333	0.23026	0.68743	0.795833	0.653368	0.938299	57.1182	61.6715	0.00119531	0.0213239	0.217568
TOGARAM1	0.409266	0.22925	0.681384	0.795833	0.658469	0.933198	56.7636	61.3169	0.00106392	0.0213239	0.217568
DGKI	0.401751	0.202085	0.730068	0.795833	0.654685	0.936981	59.6845	64.2378	0.00455703	0.0216235	0.220625
ZNF823	0.401706	0.220837	0.680826	0.795833	0.662997	0.92867	57.0627	61.616	0.00124471	0.0213239	0.217568
GINS1	0.401283	0.212901	0.694407	0.795833	0.660466	0.931201	57.8834	62.4367	0.00203049	0.0213239	0.217568
SDCCAG8	0.392999	0.20672	0.684394	0.795833	0.667124	0.924543	57.5731	62.1265	0.00184532	0.0213239	0.217568
RNU2-15P	0.388441	0.207047	0.657928	0.795833	0.641683	0.949984	55.6675	60.2208	0.00110538	0.0213239	0.217568
C2CD5	0.387108	0.209325	0.660537	0.795833	0.659711	0.931956	56.2914	60.8448	0.000978722	0.0213239	0.217568
CTDSPL	0.380339	0.199563	0.664419	0.795833	0.657812	0.933855	56.8532	61.4065	0.00134204	0.0213239	0.217568
ACTN1	0.378355	0.194531	0.669549	0.795833	0.658996	0.93267	57.2312	61.7846	0.00168847	0.0213239	0.217568
TMEM138	0.374781	0.193123	0.654268	0.795833	0.660019	0.931647	56.2254	60.7787	0.00130677	0.0213239	0.217568
FGD5-AS1	0.367539	0.182759	0.66969	0.795833	0.666006	0.925661	57.6794	62.2327	0.00210463	0.0213239	0.217568
TAOK3	0.366826	0.185636	0.65549	0.795833	0.666594	0.925073	56.8219	61.3752	0.0014893	0.0213239	0.217568
RNF170	0.366163	0.187525	0.639645	0.795833	0.664714	0.926953	55.5823	60.1357	0.00105517	0.0213239	0.217568
C18orf8	0.36434	0.180624	0.659994	0.795833	0.663754	0.927913	57.1325	61.6858	0.00187087	0.0213239	0.217568
COL6A3	0.363703	0.175007	0.674435	0.795833	0.670401	0.921266	58.0382	62.5915	0.00272039	0.0213239	0.217568
NFIB	0.360348	0.184545	0.636898	0.795833	0.628266	0.963401	55.7939	60.3472	0.00100577	0.0213239	0.217568
UBE3A	0.359073	0.174768	0.656534	0.795833	0.665679	0.925988	57.1383	61.6916	0.00195291	0.0213239	0.217568
TEX2	0.358454	0.18451	0.630255	0.795833	0.6462	0.945466	55.4225	59.9759	0.000842767	0.0213239	0.217568
YME1L1	0.358183	0.179294	0.640514	0.795833	0.63263	0.959037	56.0751	60.6285	0.00126519	0.0213239	0.217568
FERMT3	0.357659	0.178936	0.64309	0.795833	0.646197	0.945469	56.3426	60.8959	0.00133431	0.0213239	0.217568
SMPD1	0.355623	0.171302	0.65266	0.795833	0.675243	0.916424	56.9799	61.5332	0.00199586	0.0213239	0.217568
KIF3C	0.354961	0.176075	0.639584	0.795833	0.650047	0.94162	56.1967	60.75	0.00133194	0.0213239	0.217568
MAPK1	0.346429	0.165211	0.645118	0.795833	0.664658	0.927009	56.9913	61.5446	0.00186451	0.0213239	0.217568
NUCKS1	0.344059	0.164599	0.639577	0.795833	0.647548	0.944119	56.6863	61.2396	0.00171529	0.0213239	0.217568
FAM149B1	0.343732	0.165978	0.629891	0.795833	0.654013	0.937653	56.0411	60.5944	0.00136201	0.0213239	0.217568
PPIF	0.34006	0.161392	0.638468	0.795833	0.63927	0.952397	56.834	61.3874	0.00177111	0.0213239	0.217568
ADI1	0.303408	0.136734	0.586369	0.795833	0.651712	0.939954	54.9442	59.4975	0.00110563	0.0213239	0.217568
SIRT2	0.288766	0.112946	0.606639	0.795833	0.640892	0.950775	56.7229	61.2762	0.00320223	0.0213239	0.217568
NLRX1	0.281198	0.112338	0.585662	0.795833	0.64962	0.942047	55.906	60.4593	0.00217232	0.0213239	0.217568
DCAF5	0.26398	0.0948437	0.58906	0.795833	0.669904	0.921763	56.8195	61.3729	0.00357618	0.0213239	0.217568
TBKBP1	4.26354	1.78776	12.5882	0.794444	0.650654	0.938235	56.5371	61.0904	0.00315139	0.0213239	0.217568
IL12RB1	3.87418	1.72536	11.033	0.794444	0.674929	0.91396	56.4575	61.0108	0.00354133	0.0213239	0.217568
MED18	3.80421	1.69797	10.5971	0.794444	0.681709	0.90718	56.8906	61.4439	0.00362006	0.0213239	0.217568
CXCR2	3.76135	1.66083	10.9924	0.794444	0.641499	0.94739	57.1716	61.725	0.00514449	0.022036	0.224833
NUDT16	3.71705	1.7331	9.53849	0.794444	0.658534	0.930355	55.9918	60.5452	0.0022026	0.0213239	0.217568
RGS19	3.67888	1.63509	10.5025	0.794444	0.656909	0.93198	57.5821	62.1354	0.00513145	0.022036	0.224833
PSMG4	3.59947	1.66548	9.37296	0.794444	0.666256	0.922633	56.9707	61.5241	0.00315466	0.0213239	0.217568
HEMK1	3.59307	1.71744	8.88688	0.794444	0.650764	0.938125	55.9561	60.5094	0.00192598	0.0213239	0.217568
MIER3	3.58868	1.63437	9.74105	0.794444	0.650972	0.937917	57.4374	61.9908	0.00427605	0.0215251	0.219621
PFN2	3.52885	1.62958	9.3123	0.794444	0.672689	0.916199	57.4318	61.9852	0.0038757	0.0213239	0.217568
PSMC1	3.52493	1.66916	9.0775	0.794444	0.654769	0.934119	56.5582	61.1116	0.00296802	0.0213239	0.217568
NOL3	3.52266	1.59383	9.48083	0.794444	0.652898	0.935991	58.0208	62.5741	0.00504089	0.0220085	0.224553
KLF4	3.41168	1.61738	8.72335	0.794444	0.650542	0.938347	57.2739	61.8272	0.0035993	0.0213239	0.217568
PHKA1	3.38704	1.58083	8.84674	0.794444	0.654892	0.933997	57.9386	62.4919	0.00464019	0.0216901	0.221304
POU6F1	3.3616	1.69188	7.7987	0.794444	0.645033	0.943856	55.5332	60.0865	0.00155726	0.0213239	0.217568
THYN1	3.33626	1.58953	8.40281	0.794444	0.666127	0.922762	57.6758	62.2292	0.003878	0.0213239	0.217568
ISY1	3.3225	1.66448	7.79267	0.794444	0.636412	0.952477	55.9682	60.5215	0.00191483	0.0213239	0.217568
NCL	3.21775	1.62604	7.35658	0.794444	0.657548	0.931341	56.5678	61.1211	0.00201122	0.0213239	0.217568
RAI2	3.15598	1.59203	7.22319	0.794444	0.622699	0.96619	56.9182	61.4716	0.00251556	0.0213239	0.217568
FBXO21	3.11161	1.58815	7.0385	0.794444	0.664634	0.924255	57.0157	61.5691	0.00230469	0.0213239	0.217568
TRIM21	3.11059	1.56369	7.23761	0.794444	0.663195	0.925694	57.518	62.0713	0.00303931	0.0213239	0.217568
TMCO6	3.04828	1.56045	6.88592	0.794444	0.653886	0.935003	57.3192	61.8725	0.00272466	0.0213239	0.217568
INTS9	2.99564	1.47398	6.97178	0.794444	0.68135	0.907539	59.0537	63.607	0.00498077	0.0219539	0.223995
MAP4	2.98856	1.56708	6.46848	0.794444	0.655664	0.933225	56.9883	61.5416	0.00207065	0.0213239	0.217568
ENG	2.92017	1.55249	6.23638	0.794444	0.664843	0.924046	57.0408	61.5942	0.00206083	0.0213239	0.217568
COL4A1	2.85365	1.49147	6.22229	0.794444	0.655916	0.932973	58.1724	62.7258	0.00336712	0.0213239	0.217568
METTL16	2.84971	1.55173	5.96607	0.794444	0.637567	0.951322	56.5393	61.0926	0.00189556	0.0213239	0.217568
EIF5B	2.80495	1.48675	6.00306	0.794444	0.658709	0.93018	58.1078	62.6612	0.00315762	0.0213239	0.217568
AIP	2.78583	1.46948	5.88708	0.794444	0.668869	0.92002	58.5222	63.0755	0.00325851	0.0213239	0.217568
C11orf84	2.53771	1.33525	5.31599	0.794444	0.681017	0.907872	60.5772	65.1306	0.00714367	0.0242488	0.24741
RP11-96O20.4	0.47143	0.249721	0.814744	0.794444	0.674514	0.914375	61.5445	66.0978	0.0110684	0.0291569	0.297488
AC004069.2	0.465246	0.251455	0.777315	0.794444	0.665148	0.923741	60.1641	64.7175	0.00656234	0.0236137	0.24093
SPAG16	0.433324	0.233058	0.742815	0.794444	0.664383	0.924506	59.4654	64.0187	0.00387192	0.0213239	0.217568
RSRC1	0.407317	0.227191	0.681013	0.794444	0.650831	0.938058	56.8184	61.3717	0.00110437	0.0213239	0.217568
KLHDC1	0.405248	0.226399	0.674936	0.794444	0.651198	0.937691	56.4655	61.0189	0.000967127	0.0213239	0.217568
AD001527.4	0.403186	0.209651	0.686654	0.794444	0.637952	0.950937	56.831	61.3844	0.00227604	0.0213239	0.217568
PLCB4	0.402208	0.217038	0.69072	0.794444	0.670373	0.918516	57.6812	62.2345	0.00168496	0.0213239	0.217568
CEP128	0.389116	0.21104	0.664256	0.794444	0.637274	0.951615	56.4718	61.0251	0.00103152	0.0213239	0.217568
FKBP1B	0.385848	0.210249	0.653285	0.794444	0.633692	0.955197	55.7675	60.3209	0.000805749	0.0213239	0.217568
ZCCHC2	0.385142	0.20006	0.68056	0.794444	0.669788	0.919101	57.702	62.2553	0.00186636	0.0213239	0.217568
NDUFAF4P3	0.380665	0.190908	0.690065	0.794444	0.653494	0.935395	58.3647	62.918	0.00269851	0.0213239	0.217568
ADIPOR2	0.372275	0.193988	0.653575	0.794444	0.653074	0.935815	56.4539	61.0072	0.00118679	0.0213239	0.217568
USP37	0.371942	0.191193	0.656728	0.794444	0.652252	0.936636	56.6494	61.2027	0.00137028	0.0213239	0.217568
ARHGEF12	0.371669	0.190652	0.658437	0.794444	0.663047	0.925842	56.8001	61.3534	0.00143714	0.0213239	0.217568
KNL1	0.371315	0.192636	0.643352	0.794444	0.652804	0.936085	55.5569	60.1102	0.00102727	0.0213239	0.217568
PRKCA	0.367234	0.186967	0.654405	0.794444	0.659185	0.929704	56.7182	61.2715	0.00141885	0.0213239	0.217568
USP34	0.366827	0.182902	0.665261	0.794444	0.661239	0.92765	57.4143	61.9677	0.00194854	0.0213239	0.217568
SORT1	0.363887	0.18166	0.661097	0.794444	0.662021	0.926868	57.3015	61.8548	0.00181299	0.0213239	0.217568
PNMA1	0.36251	0.18157	0.655321	0.794444	0.650726	0.938163	56.9767	61.53	0.00162346	0.0213239	0.217568
GRHL1	0.362174	0.181522	0.646281	0.794444	0.645766	0.943123	56.3187	60.872	0.00138661	0.0213239	0.217568
ADCY3	0.361206	0.177555	0.661121	0.794444	0.652711	0.936178	57.3889	61.9422	0.00198689	0.0213239	0.217568
ATF7IP2	0.357469	0.178073	0.644538	0.794444	0.648109	0.94078	56.4324	60.9857	0.00141234	0.0213239	0.217568
TMEM167B	0.357141	0.176274	0.647602	0.794444	0.644568	0.944321	56.6682	61.2216	0.0015614	0.0213239	0.217568
RP11-147L13.11	0.354969	0.170287	0.659649	0.794444	0.6564	0.932489	57.4711	62.0244	0.00226196	0.0213239	0.217568
ARHGAP5	0.350726	0.169517	0.644693	0.794444	0.657247	0.931642	56.7308	61.2841	0.00172039	0.0213239	0.217568
CTIF	0.347701	0.165542	0.650737	0.794444	0.661258	0.927631	57.2596	61.8129	0.00208367	0.0213239	0.217568
LPAR5	0.345228	0.171474	0.621428	0.794444	0.650179	0.93871	55.3595	59.9129	0.000973095	0.0213239	0.217568
SRC	0.339531	0.158898	0.640194	0.794444	0.654647	0.934242	56.9029	61.4562	0.00197998	0.0213239	0.217568
WBP1	0.337196	0.160883	0.623916	0.794444	0.645132	0.943757	55.9333	60.4866	0.00135419	0.0213239	0.217568
LPGAT1	0.333767	0.145684	0.671039	0.794444	0.67056	0.918329	58.7732	63.3266	0.00422074	0.0214771	0.219131
SLC4A7	0.313477	0.131047	0.630193	0.794444	0.645953	0.942936	57.1102	61.6635	0.00319237	0.0213239	0.217568
TXNL4A	0.313239	0.136086	0.608659	0.794444	0.648459	0.94043	55.8171	60.3704	0.00191697	0.0213239	0.217568
TCTA	0.304753	0.127251	0.61622	0.794444	0.659326	0.929563	56.8008	61.3541	0.00260039	0.0213239	0.217568
GNA12	0.287206	0.115385	0.590879	0.794444	0.646618	0.942271	55.8987	60.452	0.00224577	0.0213239	0.217568
PUM2	0.284368	0.113531	0.596924	0.794444	0.655705	0.933184	56.4993	61.0527	0.00254121	0.0213239	0.217568
LRRC41	0.282157	0.105362	0.605225	0.794444	0.632849	0.95604	56.7993	61.3526	0.0038054	0.0213239	0.217568
UBE2J2	3.96796	1.66901	11.9919	0.793056	0.667655	0.918456	57.7072	62.2606	0.00551487	0.0223936	0.228482
ADGRA2	3.90804	1.76007	10.7461	0.793056	0.646388	0.939723	55.9557	60.5091	0.00265802	0.0213239	0.217568
HMOX1	3.84169	1.71183	10.7401	0.793056	0.660821	0.92529	56.6874	61.2407	0.0034714	0.0213239	0.217568
HEG1	3.76748	1.82687	9.54762	0.793056	0.658235	0.927877	53.878	58.4314	0.00132006	0.0213239	0.217568
ARRDC2	3.72069	1.72597	9.7505	0.793056	0.653764	0.932347	56.1142	60.6676	0.002471	0.0213239	0.217568
JUNB	3.71998	1.75098	9.56694	0.793056	0.645076	0.941035	55.5712	60.1245	0.00201177	0.0213239	0.217568
TBC1D4	3.60729	1.63667	9.63486	0.793056	0.671711	0.9144	57.5609	62.1142	0.00394754	0.0213249	0.217578
MT1F	3.60719	1.70407	9.11194	0.793056	0.65584	0.930271	56.1873	60.7407	0.00232796	0.0213239	0.217568
APOLD1	3.59	1.64584	9.47552	0.793056	0.649939	0.936172	57.2569	61.8102	0.00370804	0.0213239	0.217568
GBP5	3.55197	1.65669	9.11677	0.793056	0.650678	0.935433	57.0025	61.5558	0.00306244	0.0213239	0.217568
JUN	3.54744	1.72842	8.5321	0.793056	0.645461	0.940651	55.5171	60.0704	0.00159917	0.0213239	0.217568
ACTR5	3.46696	1.65443	8.6771	0.793056	0.661949	0.924162	56.7614	61.3147	0.00279268	0.0213239	0.217568
HIC1	3.46658	1.6238	8.73724	0.793056	0.675202	0.910909	57.444	61.9974	0.00335485	0.0213239	0.217568
PSMA5	3.451	1.58806	8.95691	0.793056	0.674987	0.911124	58.0516	62.605	0.0044097	0.0215437	0.21981
C10orf10	3.44256	1.69846	8.53918	0.793056	0.637243	0.948869	55.4877	60.041	0.00214338	0.0213239	0.217568
TOPORS	3.37286	1.62027	8.47232	0.793056	0.641162	0.944949	57.0967	61.65	0.00329759	0.0213239	0.217568
BCAS2	3.3326	1.67177	7.76724	0.793056	0.648528	0.937583	55.8672	60.4206	0.00178416	0.0213239	0.217568
ADCY4	3.30136	1.60176	8.16955	0.793056	0.644699	0.941412	57.253	61.8063	0.00335351	0.0213239	0.217568
UAP1L1	3.29641	1.58805	8.09738	0.793056	0.654219	0.931892	57.6085	62.1618	0.00349541	0.0213239	0.217568
CCDC94	3.28003	1.64387	7.55545	0.793056	0.647487	0.938624	56.4267	60.98	0.00191728	0.0213239	0.217568
ADPRHL1	3.24968	1.53572	8.2269	0.793056	0.682912	0.903199	58.5106	63.064	0.00504357	0.0220085	0.224553
HIST1H3E	3.15062	1.47579	8.3462	0.793056	0.652939	0.933172	59.2661	63.8194	0.00780188	0.025007	0.255147
CISD3	3.14697	1.53378	7.4517	0.793056	0.66637	0.919741	58.3082	62.8615	0.00388716	0.0213249	0.217578
RNF20	3.12444	1.57204	7.16701	0.793056	0.664591	0.92152	57.4258	61.9791	0.00272242	0.0213239	0.217568
ZBTB46	3.1239	1.57881	7.22792	0.793056	0.644636	0.941475	57.1614	61.7148	0.00278997	0.0213239	0.217568
NNMT	3.10066	1.50374	7.49283	0.793056	0.615255	0.970856	58.4899	63.0432	0.00522889	0.0221093	0.225581
CEP164	3.0873	1.57093	7.11605	0.793056	0.661776	0.924335	57.1893	61.7426	0.00284236	0.0213239	0.217568
CIART	3.08564	1.52553	7.26274	0.793056	0.654905	0.931206	58.2475	62.8008	0.00396207	0.0213249	0.217578
YTHDC1	3.07472	1.60646	6.75642	0.793056	0.628457	0.957654	56.3195	60.8728	0.0017997	0.0213239	0.217568
DOCK9	3.07466	1.60219	6.80674	0.793056	0.638804	0.947307	56.4113	60.9646	0.001928	0.0213239	0.217568
DNASE1L3	3.04259	1.57818	6.76952	0.793056	0.63933	0.946781	56.832	61.3854	0.00230638	0.0213239	0.217568
CLEC3B	3.03504	1.57846	6.65883	0.793056	0.627266	0.958845	56.7935	61.3469	0.00214694	0.0213239	0.217568
NR1D1	2.96904	1.52017	6.6383	0.793056	0.658891	0.92722	58.0008	62.5541	0.00320787	0.0213239	0.217568
CACFD1	2.96155	1.50686	6.66216	0.793056	0.666014	0.920097	58.2842	62.8376	0.00353101	0.0213239	0.217568
TOR3A	2.48978	1.33243	5.26086	0.793056	0.670698	0.915413	60.4388	64.9921	0.00759157	0.0247818	0.252849
PAFAH1B2	0.412805	0.214776	0.738182	0.793056	0.675527	0.910584	59.8057	64.359	0.00428223	0.0215251	0.219621
PTH2R	0.405266	0.215163	0.691321	0.793056	0.651835	0.934277	57.3729	61.9263	0.0019874	0.0213239	0.217568
POLD1	0.403731	0.184744	0.792608	0.793056	0.679436	0.906675	61.7581	66.3114	0.0129171	0.0317179	0.323618
ZFAND3	0.40322	0.215879	0.69881	0.793056	0.663064	0.923047	58.1269	62.6803	0.00203753	0.0213239	0.217568
HOMER2P1	0.40306	0.223546	0.671021	0.793056	0.649313	0.936798	56.1843	60.7377	0.000973328	0.0213239	0.217568
PTGS1	0.396432	0.215367	0.674351	0.793056	0.650686	0.935425	56.8138	61.3671	0.00121952	0.0213239	0.217568
RERE	0.395719	0.206875	0.700245	0.793056	0.673892	0.912219	58.4769	63.0303	0.00241214	0.0213239	0.217568
MRS2	0.390414	0.205162	0.685177	0.793056	0.639294	0.946817	57.7545	62.3078	0.00186824	0.0213239	0.217568
NCOR1	0.387229	0.205155	0.672979	0.793056	0.659989	0.926122	57.1502	61.7035	0.00142924	0.0213239	0.217568
RC3H2	0.38228	0.200328	0.668948	0.793056	0.653026	0.933085	57.079	61.6324	0.0014524	0.0213239	0.217568
ECE1	0.38	0.197292	0.670068	0.793056	0.657192	0.928919	57.2285	61.7818	0.00159663	0.0213239	0.217568
INPP5A	0.379262	0.202356	0.650749	0.793056	0.647073	0.939038	55.8966	60.4499	0.000918143	0.0213239	0.217568
MPHOSPH9	0.377963	0.200369	0.650578	0.793056	0.651478	0.934633	55.918	60.4713	0.000967405	0.0213239	0.217568
PAN3	0.374076	0.18991	0.667772	0.793056	0.657205	0.928906	57.296	61.8494	0.00177852	0.0213239	0.217568
RP5-1033H22.2	0.368007	0.187956	0.633835	0.793056	0.629478	0.956633	54.589	59.1423	0.00102063	0.0213239	0.217568
PARVB	0.36278	0.187209	0.634258	0.793056	0.629296	0.956815	55.3809	59.9342	0.000907168	0.0213239	0.217568
FMO5	0.361904	0.181981	0.652034	0.793056	0.646998	0.939113	56.8271	61.3804	0.00148429	0.0213239	0.217568
PRR11	0.352814	0.170888	0.641164	0.793056	0.638037	0.948074	56.2325	60.7858	0.00166794	0.0213239	0.217568
ZFPM1	0.352777	0.157864	0.692883	0.793056	0.670423	0.915688	59.2023	63.7556	0.00491415	0.0218836	0.223279
VWF	0.349578	0.164908	0.654313	0.793056	0.637954	0.948157	57.3359	61.8892	0.00231807	0.0213239	0.217568
CSDE1	0.348063	0.168019	0.641267	0.793056	0.645455	0.940656	56.6077	61.161	0.00165762	0.0213239	0.217568
NDST1	0.343168	0.160462	0.650643	0.793056	0.660237	0.925874	57.4204	61.9737	0.00230515	0.0213239	0.217568
HADHB	0.331814	0.151769	0.628921	0.793056	0.661808	0.924303	56.461	61.0144	0.00189477	0.0213239	0.217568
WDR59	0.329804	0.14725	0.639089	0.793056	0.656907	0.929204	57.1713	61.7247	0.00252746	0.0213239	0.217568
ARID1B	0.320182	0.13444	0.655264	0.793056	0.680075	0.906036	58.3797	62.933	0.0041612	0.0214222	0.21857
GALNT10	0.316793	0.13759	0.627664	0.793056	0.652595	0.933516	57.0149	61.5682	0.00250207	0.0213239	0.217568
BSG	0.311476	0.132598	0.628483	0.793056	0.667708	0.918403	57.2691	61.8224	0.0028164	0.0213239	0.217568
NME4	0.294683	0.110556	0.630544	0.793056	0.628142	0.957969	57.6727	62.226	0.00501276	0.0219807	0.224269
WDTC1	0.28483	0.108268	0.616824	0.793056	0.659627	0.926484	57.5192	62.0725	0.00403331	0.021351	0.217844
LRP10	0.281945	0.106497	0.6102	0.793056	0.666179	0.919932	57.2916	61.8449	0.00378423	0.0213239	0.217568
FCF1P2	4.30562	1.76481	13.4307	0.791667	0.662638	0.920695	56.898	61.4513	0.00420429	0.021475	0.21911
LRRC27	4.22451	1.75875	12.6297	0.791667	0.666434	0.9169	56.9568	61.5101	0.00366257	0.0213239	0.217568
CYB561	3.89731	1.73087	11.3722	0.791667	0.650667	0.932666	56.2565	60.8098	0.0038591	0.0213239	0.217568
PLIN2	3.70287	1.64985	10.2284	0.791667	0.658271	0.925062	57.4558	62.0091	0.00433634	0.0215342	0.219714
SCAMP5	3.628	1.6703	9.44812	0.791667	0.663396	0.919937	56.9643	61.5177	0.00312478	0.0213239	0.217568
SNRPB2	3.6203	1.60566	10.0134	0.791667	0.672391	0.910943	58.1008	62.6541	0.00512733	0.022036	0.224833
DNAJC30	3.59621	1.62332	9.93281	0.791667	0.624945	0.958389	57.5459	62.0992	0.00489595	0.0218692	0.223131
RORA	3.58551	1.67128	9.39491	0.791667	0.65752	0.925813	56.7634	61.3167	0.00310339	0.0213239	0.217568
CISH	3.54364	1.64866	9.18361	0.791667	0.67131	0.912023	57.1444	61.6978	0.00334061	0.0213239	0.217568
DHRS4L2	3.26928	1.54993	8.089	0.791667	0.674872	0.908461	58.3145	62.8679	0.00436887	0.0215342	0.219714
NR3C2	3.2584	1.58641	8.03266	0.791667	0.659069	0.924264	57.4725	62.0258	0.00354769	0.0213239	0.217568
ADGRG6	3.25538	1.60277	7.72032	0.791667	0.625816	0.957518	57.1213	61.6746	0.00277699	0.0213239	0.217568
ATAD3A	3.23088	1.57306	7.82146	0.791667	0.650785	0.932549	57.6859	62.2393	0.00355096	0.0213239	0.217568
PORCN	3.22292	1.54523	8.03316	0.791667	0.649732	0.933602	58.1522	62.7055	0.00464583	0.0216901	0.221304
MLX	3.19219	1.58879	7.47556	0.791667	0.666845	0.916489	57.2834	61.8367	0.00277187	0.0213239	0.217568
NBPF20	3.17484	1.59386	7.44568	0.791667	0.646709	0.936624	57.0234	61.5767	0.00270392	0.0213239	0.217568
RASSF1	3.12875	1.57136	7.20365	0.791667	0.653548	0.929786	57.4284	61.9817	0.00282172	0.0213239	0.217568
SPATA13	3.10733	1.62698	6.77201	0.791667	0.644103	0.93923	56.0119	60.5653	0.00152186	0.0213239	0.217568
KIF3B	3.0613	1.56038	6.89775	0.791667	0.648965	0.934368	57.4049	61.9582	0.00269661	0.0213239	0.217568
SERTAD1	3.06084	1.53157	6.9963	0.791667	0.673812	0.909521	58.1177	62.671	0.00335307	0.0213239	0.217568
IMP4	3.04754	1.55882	6.84428	0.791667	0.654692	0.928641	57.4313	61.9846	0.00263807	0.0213239	0.217568
FILIP1L	3.00076	1.48773	7.02264	0.791667	0.660748	0.922585	58.7719	63.3253	0.00470044	0.0217041	0.221447
BCAR3	2.95523	1.52384	6.48947	0.791667	0.648593	0.93474	57.8803	62.4336	0.0029075	0.0213239	0.217568
CD83	2.92924	1.56972	6.27036	0.791667	0.649635	0.933698	56.4732	61.0265	0.00195717	0.0213239	0.217568
IPO9	2.88056	1.5324	6.14105	0.791667	0.655531	0.927802	57.3501	61.9035	0.00230652	0.0213239	0.217568
TRIM4	2.82086	1.50252	5.96929	0.791667	0.655182	0.928151	57.8177	62.371	0.00267129	0.0213239	0.217568
AAR2	2.60621	1.40905	5.32635	0.791667	0.665964	0.917369	59.19	63.7433	0.00402781	0.021351	0.217844
PARP9	2.14283	1.20425	4.20445	0.791667	0.638364	0.944969	62.1108	66.6641	0.0140354	0.0331934	0.338673
ITGB3	0.417049	0.229322	0.705259	0.791667	0.65037	0.932963	57.9795	62.5328	0.001893	0.0213239	0.217568
OPHN1	0.416672	0.23257	0.700148	0.791667	0.655684	0.927649	57.7452	62.2985	0.00153249	0.0213239	0.217568
ENDOD1	0.401717	0.212667	0.698645	0.791667	0.661846	0.921487	58.1213	62.6746	0.00220164	0.0213239	0.217568
TAF2	0.401238	0.213012	0.69792	0.791667	0.65763	0.925704	58.1076	62.661	0.00213881	0.0213239	0.217568
SPATS2	0.39737	0.218763	0.669189	0.791667	0.642884	0.94045	56.4107	60.964	0.00098984	0.0213239	0.217568
AZIN1	0.39366	0.2097	0.681411	0.791667	0.648791	0.934543	57.4118	61.9651	0.00158158	0.0213239	0.217568
TAMM41	0.392307	0.19162	0.725771	0.791667	0.660945	0.922389	59.6926	64.2459	0.00499564	0.0219628	0.224087
FAM122B	0.392302	0.211327	0.674849	0.791667	0.648825	0.934508	57.0861	61.6395	0.00130455	0.0213239	0.217568
TRIP13	0.389212	0.203015	0.674886	0.791667	0.651066	0.932267	57.0339	61.5872	0.00169763	0.0213239	0.217568
FAM13B	0.388791	0.205169	0.677777	0.791667	0.655281	0.928053	57.3904	61.9437	0.00158874	0.0213239	0.217568
NNT	0.384326	0.205111	0.660043	0.791667	0.644677	0.938656	56.3379	60.8913	0.00108074	0.0213239	0.217568
AP2B1	0.378255	0.196446	0.662535	0.791667	0.623081	0.960253	56.7022	61.2556	0.00141864	0.0213239	0.217568
SLC9A1	0.378252	0.193172	0.673815	0.791667	0.656525	0.926808	57.4987	62.0521	0.00189235	0.0213239	0.217568
RAC1P2	0.376152	0.194463	0.664432	0.791667	0.646869	0.936464	57.0198	61.5731	0.00149302	0.0213239	0.217568
HAUS2	0.37013	0.187689	0.655145	0.791667	0.640113	0.943221	56.5138	61.0671	0.0014772	0.0213239	0.217568
MAPK8	0.367897	0.180588	0.671519	0.791667	0.650205	0.933128	57.6767	62.2301	0.00235318	0.0213239	0.217568
WIPF1	0.367613	0.184766	0.662197	0.791667	0.658256	0.925078	57.2384	61.7917	0.00173067	0.0213239	0.217568
IGF2BP2	0.367595	0.18484	0.660751	0.791667	0.658037	0.925296	57.1113	61.6646	0.00170734	0.0213239	0.217568
BRWD3	0.3613	0.177122	0.662426	0.791667	0.660875	0.922459	57.4626	62.016	0.00205528	0.0213239	0.217568
KIAA1191	0.358761	0.179029	0.646472	0.791667	0.650725	0.932608	56.5309	61.0842	0.00143553	0.0213239	0.217568
TMPRSS13	0.351119	0.172331	0.630059	0.791667	0.646861	0.936473	55.5212	60.0746	0.00124904	0.0213239	0.217568
ZGRF1	0.34592	0.168302	0.635645	0.791667	0.653991	0.929343	56.395	60.9483	0.00143211	0.0213239	0.217568
TMCC2	0.345423	0.163111	0.649514	0.791667	0.621383	0.96195	57.1188	61.6721	0.00221804	0.0213239	0.217568
PFKM	0.344042	0.163495	0.626315	0.791667	0.639595	0.943738	55.4769	60.0302	0.00147583	0.0213239	0.217568
RNF34	0.342423	0.161591	0.640708	0.791667	0.6413	0.942034	56.8346	61.3879	0.00186596	0.0213239	0.217568
MARK4	0.340023	0.132439	0.726032	0.791667	0.66473	0.918603	60.5843	65.1377	0.0111828	0.0293367	0.299322
MINK1	0.339625	0.15471	0.653919	0.791667	0.656437	0.926896	57.6801	62.2334	0.0027983	0.0213239	0.217568
EPOR	0.338749	0.162234	0.628311	0.791667	0.647033	0.9363	56.2226	60.776	0.00140777	0.0213239	0.217568
NCAPG2	0.321685	0.146326	0.613455	0.791667	0.646974	0.936359	55.8726	60.426	0.00157047	0.0213239	0.217568
AF011889.5	0.319218	0.143741	0.616547	0.791667	0.645726	0.937607	56.2949	60.8482	0.00172987	0.0213239	0.217568
DLG4	0.313809	0.14346	0.597405	0.791667	0.64062	0.942714	55.1843	59.7376	0.00117903	0.0213239	0.217568
MSN	0.293159	0.115972	0.619015	0.791667	0.665287	0.918046	57.3986	61.952	0.00347917	0.0213239	0.217568
ZMYND19	4.4437	1.79591	13.8779	0.790278	0.648703	0.931852	56.8177	61.371	0.0037263	0.0213239	0.217568
ADSL	4.10466	1.66104	14.4039	0.790278	0.651542	0.929013	57.836	62.3894	0.00863903	0.0261593	0.266904
ADA	4.0707	1.74665	12.2051	0.790278	0.657642	0.922913	56.532	61.0853	0.00397623	0.0213249	0.217578
RNF113A	4.02171	1.72648	12.0307	0.790278	0.655937	0.924618	56.7983	61.3517	0.00419529	0.0214587	0.218944
DLL1	3.92815	1.75828	10.7933	0.790278	0.639953	0.940603	56.108	60.6613	0.00266047	0.0213239	0.217568
PRPF40B	3.82434	1.69794	10.4916	0.790278	0.648268	0.932287	56.9723	61.5256	0.0034209	0.0213239	0.217568
IL1B	3.68672	1.70467	9.70569	0.790278	0.638482	0.942074	56.3657	60.9191	0.00279786	0.0213239	0.217568
C1orf162	3.68162	1.71021	9.56501	0.790278	0.649098	0.931458	56.2853	60.8386	0.00258339	0.0213239	0.217568
TFEB	3.66315	1.72715	9.44837	0.790278	0.624493	0.956063	55.76	60.3133	0.00232487	0.0213239	0.217568
ZNF324B	3.63432	1.65611	9.48766	0.790278	0.65735	0.923205	57.3052	61.8585	0.00332342	0.0213239	0.217568
HCK	3.56107	1.64138	9.29822	0.790278	0.661363	0.919193	57.3307	61.884	0.00354916	0.0213239	0.217568
ITPRIPL2	3.55167	1.67522	9.11109	0.790278	0.659526	0.921029	56.6098	61.1631	0.00278524	0.0213239	0.217568
CALHM2	3.53775	1.63977	9.21238	0.790278	0.656345	0.924211	57.3104	61.8637	0.00347535	0.0213239	0.217568
GLIPR2	3.46818	1.57367	9.4999	0.790278	0.63897	0.941586	58.1923	62.7456	0.00577398	0.022742	0.232037
SMCO4	3.44858	1.62866	8.72059	0.790278	0.675343	0.905212	57.2685	61.8219	0.00326334	0.0213239	0.217568
TRANK1	3.40156	1.66957	8.31167	0.790278	0.630611	0.949945	56.095	60.6483	0.0022948	0.0213239	0.217568
SYNC	3.34069	1.51715	8.7694	0.790278	0.648115	0.932441	59.0762	63.6296	0.00615412	0.023187	0.236577
TXNIP	3.30667	1.56418	8.32306	0.790278	0.66904	0.911516	58.1162	62.6696	0.00433622	0.0215342	0.219714
COX7A1	3.30612	1.64668	7.79507	0.790278	0.640338	0.940218	56.3602	60.9136	0.00214103	0.0213239	0.217568
AFDN	3.30001	1.5731	8.14908	0.790278	0.648768	0.931788	57.9023	62.4556	0.00389458	0.0213249	0.217578
BHLHE40	3.27519	1.6541	7.51672	0.790278	0.63649	0.944066	56.117	60.6703	0.00176874	0.0213239	0.217568
DIP2C	3.27027	1.57979	7.97714	0.790278	0.647004	0.933551	57.6947	62.2481	0.00352849	0.0213239	0.217568
FAM136A	3.24867	1.48412	8.73318	0.790278	0.662977	0.917579	59.3706	63.9239	0.0078448	0.025063	0.255718
RASGRP1	3.23413	1.59268	7.71133	0.790278	0.655508	0.925048	57.3124	61.8657	0.00296685	0.0213239	0.217568
PLCD1	3.21962	1.60972	7.62399	0.790278	0.64793	0.932626	56.819	61.3723	0.00261455	0.0213239	0.217568
ELP5	3.21916	1.53946	7.83616	0.790278	0.650029	0.930526	58.361	62.9143	0.00432663	0.0215342	0.219714
PTGDS	3.15227	1.53291	7.63109	0.790278	0.63677	0.943786	58.2407	62.794	0.00436917	0.0215342	0.219714
GBP1	3.14541	1.57338	7.29628	0.790278	0.647124	0.933432	57.4384	61.9917	0.00288104	0.0213239	0.217568
DEDD2	3.12374	1.56422	7.22505	0.790278	0.651295	0.92926	57.5414	62.0947	0.00301243	0.0213239	0.217568
NHS	3.08316	1.53805	7.21896	0.790278	0.649742	0.930814	57.9391	62.4924	0.00367541	0.0213239	0.217568
IDH3B	3.06707	1.57291	6.95705	0.790278	0.66532	0.915236	57.1228	61.6762	0.00256445	0.0213239	0.217568
MAP2K7	3.04952	1.54953	6.91072	0.790278	0.645065	0.935491	57.6126	62.1659	0.00291251	0.0213239	0.217568
URB2	3.02223	1.46247	7.30144	0.790278	0.679492	0.901064	59.3195	63.8728	0.00603577	0.023026	0.234934
ARID5A	3.01174	1.60538	6.36165	0.790278	0.636372	0.944183	56.1733	60.7266	0.00140805	0.0213239	0.217568
LIME1	2.93676	1.5068	6.47302	0.790278	0.663492	0.917063	58.2327	62.786	0.00322161	0.0213239	0.217568
DOCK6	2.88438	1.57385	5.91281	0.790278	0.644739	0.935816	56.2936	60.847	0.00141646	0.0213239	0.217568
ZBTB17	2.87278	1.52354	6.17913	0.790278	0.669064	0.911491	57.5031	62.0564	0.00257744	0.0213239	0.217568
S100A13	2.80737	1.5125	5.89471	0.790278	0.628587	0.951968	57.449	62.0024	0.00243573	0.0213239	0.217568
RPL7P32	2.77033	1.33996	6.77619	0.790278	0.656674	0.923882	60.8626	65.4159	0.0120384	0.0304629	0.310813
HMCES	2.76541	1.48139	5.75171	0.790278	0.6525	0.928055	58.1319	62.6852	0.00278478	0.0213239	0.217568
UBXN1	2.74992	1.4834	5.64991	0.790278	0.652225	0.92833	58.0475	62.6009	0.00256258	0.0213239	0.217568
WDR73	2.69806	1.48396	5.5894	0.790278	0.645614	0.934942	57.5888	62.1422	0.00276053	0.0213239	0.217568
KLHL36	2.67399	1.4436	5.53381	0.790278	0.650068	0.930488	58.6139	63.1672	0.00343728	0.0213239	0.217568
APOBEC3A	2.67055	1.38823	5.84909	0.790278	0.664644	0.915912	59.8189	64.3722	0.00628135	0.0233174	0.237908
COG1	2.44451	1.35477	4.81563	0.790278	0.674228	0.906327	59.8474	64.4007	0.00487669	0.0218471	0.222906
OTUD4	0.421308	0.216322	0.749428	0.790278	0.673893	0.906662	60.0354	64.5888	0.00534445	0.0221953	0.226459
ESYT2	0.419873	0.227692	0.725605	0.790278	0.662551	0.918004	59.0793	63.6326	0.00282253	0.0213239	0.217568
TM7SF3	0.403583	0.22014	0.688195	0.790278	0.647356	0.9332	57.4707	62.024	0.00149263	0.0213239	0.217568
PUS7	0.403312	0.221921	0.679439	0.790278	0.642264	0.938292	56.8635	61.4168	0.00119547	0.0213239	0.217568
UBN2	0.401787	0.214768	0.693105	0.790278	0.657038	0.923517	57.8045	62.3579	0.00188222	0.0213239	0.217568
ARHGAP18	0.3965	0.21782	0.667904	0.790278	0.644784	0.935772	56.3502	60.9035	0.000982397	0.0213239	0.217568
TET1	0.389667	0.203437	0.687401	0.790278	0.657521	0.923034	57.9475	62.5008	0.00201197	0.0213239	0.217568
AURKA	0.388494	0.207056	0.660516	0.790278	0.643634	0.936922	55.9794	60.5328	0.00113208	0.0213239	0.217568
ETV6	0.385355	0.198613	0.685018	0.790278	0.660269	0.920286	57.9439	62.4973	0.00210219	0.0213239	0.217568
USP31	0.382093	0.197731	0.679289	0.790278	0.658792	0.921764	57.7749	62.3282	0.00186598	0.0213239	0.217568
TBC1D14	0.37985	0.201571	0.659443	0.790278	0.635134	0.945422	56.5705	61.1239	0.00112599	0.0213239	0.217568
CDKL1	0.37809	0.194371	0.667839	0.790278	0.645412	0.935143	57.1072	61.6605	0.00164862	0.0213239	0.217568
CDK19	0.374014	0.193291	0.660936	0.790278	0.651731	0.928825	56.9195	61.4728	0.00139454	0.0213239	0.217568
PPP2R5A	0.373492	0.191285	0.663598	0.790278	0.650981	0.929574	57.0813	61.6346	0.00155821	0.0213239	0.217568
HPS4	0.373335	0.18579	0.682703	0.790278	0.654749	0.925806	58.205	62.7584	0.00254221	0.0213239	0.217568
BTBD7	0.372864	0.185585	0.671297	0.790278	0.66137	0.919185	57.4752	62.0286	0.00217153	0.0213239	0.217568
IFI27L1	0.370094	0.1918	0.644586	0.790278	0.628871	0.951684	55.728	60.2813	0.00106001	0.0213239	0.217568
DPP8	0.36477	0.180426	0.659902	0.790278	0.637053	0.943502	57.0694	61.6227	0.00191072	0.0213239	0.217568
SPECC1	0.362123	0.179483	0.654549	0.790278	0.65094	0.929616	56.8805	61.4339	0.0017171	0.0213239	0.217568
WDFY1	0.36006	0.174056	0.665603	0.790278	0.655119	0.925437	57.6546	62.2079	0.00234697	0.0213239	0.217568
GALK2	0.342317	0.164244	0.632705	0.790278	0.640889	0.939667	56.3349	60.8883	0.00148942	0.0213239	0.217568
TPGS2	0.340876	0.1632	0.630811	0.790278	0.650507	0.930049	56.2313	60.7846	0.0014908	0.0213239	0.217568
RPL23AP53	0.334662	0.157189	0.620048	0.790278	0.631878	0.948677	55.6053	60.1586	0.00142345	0.0213239	0.217568
FBXW11	0.333549	0.158146	0.620419	0.790278	0.639199	0.941357	55.8942	60.4476	0.00132308	0.0213239	0.217568
MAP4K2	0.32955	0.151472	0.630744	0.790278	0.652978	0.927578	56.7633	61.3166	0.00191279	0.0213239	0.217568
TANGO2	0.327604	0.149176	0.626308	0.790278	0.65343	0.927125	56.5059	61.0592	0.00188292	0.0213239	0.217568
PYGB	0.320619	0.141555	0.626798	0.790278	0.63881	0.941745	56.7911	61.3444	0.00228046	0.0213239	0.217568
PCBP1	0.315397	0.130839	0.637107	0.790278	0.637969	0.942587	57.4277	61.9811	0.00359882	0.0213239	0.217568
CDK12	0.309878	0.13535	0.611583	0.790278	0.653237	0.927318	56.334	60.8873	0.00194719	0.0213239	0.217568
ATG12	0.306003	0.133952	0.594386	0.790278	0.603297	0.977259	55.0948	59.6481	0.001509	0.0213239	0.217568
TRIT1	0.305933	0.116926	0.645043	0.790278	0.655899	0.924657	58.1171	62.6705	0.00540186	0.0222351	0.226865
PGK1	0.303567	0.122369	0.62691	0.790278	0.639686	0.94087	57.3438	61.8971	0.00354755	0.0213239	0.217568
MRVI1	0.300712	0.122129	0.617936	0.790278	0.643383	0.937172	57.008	61.5613	0.00303998	0.0213239	0.217568
PIK3CG	0.297707	0.121854	0.609914	0.790278	0.652069	0.928486	56.6966	61.25	0.00262408	0.0213239	0.217568
UNC13D	0.284435	0.106626	0.617228	0.790278	0.64991	0.930645	57.4971	62.0504	0.00427388	0.0215251	0.219621
ASRGL1	0.281635	0.107903	0.598503	0.790278	0.638233	0.942323	56.5107	61.064	0.00315139	0.0213239	0.217568
PSMF1	0.279477	0.10629	0.581684	0.790278	0.657305	0.923251	55.3734	59.9267	0.00262992	0.0213239	0.217568
TBC1D17	0.271663	0.0922531	0.62245	0.790278	0.650077	0.930478	58.0645	62.6178	0.00643984	0.0234535	0.239296
ENY2	4.3071	1.66284	15.0168	0.788889	0.657653	0.920125	58.3007	62.854	0.00835784	0.025757	0.262798
JAG2	4.00973	1.81815	10.8306	0.788889	0.643961	0.933817	55.0993	59.6526	0.00199294	0.0213239	0.217568
SOCS3	3.79681	1.69783	10.689	0.788889	0.639074	0.938704	56.7062	61.2595	0.00382993	0.0213239	0.217568
ARL4D	3.69652	1.66928	9.91585	0.788889	0.638128	0.93965	57.1139	61.6673	0.00355283	0.0213239	0.217568
ZFPL1	3.69302	1.57125	10.906	0.788889	0.66746	0.910318	58.7909	63.3442	0.00728002	0.0243796	0.248745
RASA4B	3.5743	1.647	9.42478	0.788889	0.646289	0.931489	57.1779	61.7312	0.00363452	0.0213239	0.217568
FAM13C	3.5502	1.57399	10.0497	0.788889	0.632339	0.945439	58.3006	62.8539	0.00654555	0.023577	0.240557
HNRNPDL	3.52192	1.67259	9.34999	0.788889	0.66163	0.916147	56.0591	60.6124	0.00360481	0.0213239	0.217568
MALSU1	3.51306	1.6284	8.99884	0.788889	0.653851	0.923926	57.4939	62.0473	0.00344819	0.0213239	0.217568
ZFP36L1	3.47992	1.70346	8.32281	0.788889	0.620371	0.957407	55.7638	60.3171	0.00174976	0.0213239	0.217568
ZC3H12A	3.40546	1.62216	8.51621	0.788889	0.657017	0.920761	57.2346	61.7879	0.0032221	0.0213239	0.217568
ZNF543	3.39677	1.63295	8.54049	0.788889	0.661709	0.916069	56.8459	61.3993	0.0032376	0.0213239	0.217568
ADSSL1	3.37275	1.55963	8.80322	0.788889	0.641128	0.93665	58.3026	62.8559	0.00513615	0.022036	0.224833
MAFB	3.36888	1.55398	8.94187	0.788889	0.649525	0.928253	58.3694	62.9227	0.00556871	0.0224412	0.228967
BEGAIN	3.36312	1.53524	8.96206	0.788889	0.659528	0.91825	58.7234	63.2767	0.00619524	0.023213	0.236842
RXRA	3.35936	1.59198	8.48747	0.788889	0.646476	0.931301	57.6867	62.2401	0.00385305	0.0213239	0.217568
EIF3F	3.32904	1.60882	8.05939	0.788889	0.654001	0.923777	57.2923	61.8456	0.00299462	0.0213239	0.217568
C19orf12	3.30798	1.59011	8.09685	0.788889	0.643006	0.934772	57.5744	62.1277	0.00345388	0.0213239	0.217568
PINX1	3.29983	1.53567	8.43365	0.788889	0.663785	0.913993	58.6215	63.1748	0.0052578	0.0221512	0.226009
LGALS9	3.29537	1.57764	8.22079	0.788889	0.666004	0.911774	57.807	62.3603	0.00387817	0.0213239	0.217568
FAM49A	3.27871	1.58047	7.96027	0.788889	0.659911	0.917867	57.73	62.2834	0.00345715	0.0213239	0.217568
CMTM8	3.23638	1.54212	8.1134	0.788889	0.632276	0.945502	58.2158	62.7691	0.00488772	0.0218691	0.223131
ETV3	3.2345	1.60671	7.58611	0.788889	0.643757	0.934021	57.0349	61.5883	0.00252775	0.0213239	0.217568
RAB3D	3.22218	1.59387	7.74444	0.788889	0.645885	0.931893	57.1465	61.6998	0.00311051	0.0213239	0.217568
GIMAP1	3.22192	1.57946	7.67869	0.788889	0.643451	0.934327	57.5418	62.0951	0.00321256	0.0213239	0.217568
RABGGTB	3.21325	1.55556	7.73117	0.788889	0.63596	0.941818	58.013	62.5664	0.00376749	0.0213239	0.217568
MAP3K6	3.2115	1.60906	7.52913	0.788889	0.634628	0.943149	56.8165	61.3698	0.00251317	0.0213239	0.217568
MRPS17	3.20594	1.5482	7.77501	0.788889	0.664511	0.913267	58.1493	62.7026	0.0040319	0.021351	0.217844
ACP5	3.18697	1.60686	7.34919	0.788889	0.628244	0.949534	56.7771	61.3304	0.00235946	0.0213239	0.217568
RSL1D1	3.17854	1.54332	7.70171	0.788889	0.660698	0.91708	58.1375	62.6908	0.00412856	0.0214041	0.218386
GSDMD	3.16098	1.61051	7.16279	0.788889	0.64055	0.937228	56.6346	61.1879	0.00211021	0.0213239	0.217568
PPP1R3G	3.10743	1.55091	7.20165	0.788889	0.643531	0.934247	57.7583	62.3117	0.00328871	0.0213239	0.217568
EIF3G	3.08824	1.5738	6.90099	0.788889	0.6509	0.926878	57.2469	61.8002	0.00239901	0.0213239	0.217568
TOM1	3.08717	1.56259	7.05718	0.788889	0.650987	0.926791	57.4671	62.0204	0.00284212	0.0213239	0.217568
SUPT5H	3.0603	1.55027	6.9597	0.788889	0.632032	0.945746	57.6154	62.1687	0.00298512	0.0213239	0.217568
RNF31	3.05988	1.55725	6.99013	0.788889	0.641643	0.936135	57.421	61.9743	0.00291018	0.0213239	0.217568
JMJD7-PLA2G4B	3.0559	1.49383	7.33019	0.788889	0.678931	0.898847	58.7934	63.3467	0.00505486	0.0220127	0.224596
FICD	3.04368	1.51323	7.28845	0.788889	0.668948	0.90883	58.2128	62.7661	0.00476888	0.0217681	0.2221
EIF6	3.04239	1.49843	7.08921	0.788889	0.667154	0.910624	58.718	63.2713	0.00437134	0.0215342	0.219714
HNRNPD	3.01884	1.52907	6.86845	0.788889	0.636418	0.94136	57.9455	62.4988	0.00334246	0.0213239	0.217568
PIP4K2C	3.00434	1.4424	7.03372	0.788889	0.666824	0.910954	59.7733	64.3266	0.00571527	0.022671	0.231313
C1orf35	2.96317	1.53233	6.49303	0.788889	0.6415	0.936278	57.7099	62.2632	0.00271393	0.0213239	0.217568
FBL	2.83699	1.45811	6.18259	0.788889	0.665662	0.912116	58.9356	63.489	0.00407646	0.021351	0.217844
RPS4XP16	0.442541	0.221879	0.825272	0.788889	0.68067	0.897108	62.2576	66.8109	0.0133225	0.0322509	0.329056
MELK	0.413323	0.221522	0.697812	0.788889	0.653209	0.924569	57.3717	61.925	0.00213098	0.0213239	0.217568
ZNF730	0.41213	0.212257	0.740944	0.788889	0.673727	0.904051	59.9392	64.4925	0.00465358	0.0216948	0.221352
ARHGAP6	0.401913	0.217981	0.688371	0.788889	0.648104	0.929674	57.5553	62.1086	0.00156094	0.0213239	0.217568
PLXDC2	0.401643	0.215938	0.691324	0.788889	0.650499	0.927279	57.7177	62.2711	0.00175986	0.0213239	0.217568
SPX	0.396826	0.216279	0.672539	0.788889	0.636449	0.941328	56.6487	61.2021	0.00115237	0.0213239	0.217568
UBAC2	0.396641	0.218815	0.660871	0.788889	0.632791	0.944987	55.7031	60.2564	0.00083579	0.0213239	0.217568
TOM1L2	0.395402	0.20939	0.690163	0.788889	0.64922	0.928558	57.8891	62.4424	0.00191711	0.0213239	0.217568
GSK3B	0.393022	0.206356	0.689942	0.788889	0.660918	0.91686	57.9773	62.5306	0.00200312	0.0213239	0.217568
KCTD20	0.386907	0.200862	0.682108	0.788889	0.65301	0.924768	57.6775	62.2308	0.00193472	0.0213239	0.217568
NBAS	0.38661	0.205293	0.668773	0.788889	0.649795	0.927983	56.8626	61.4159	0.0013187	0.0213239	0.217568
ZMPSTE24	0.38471	0.208147	0.652883	0.788889	0.631732	0.946046	55.781	60.3343	0.00084601	0.0213239	0.217568
LAMTOR1	0.377521	0.196436	0.663505	0.788889	0.649389	0.928389	56.9118	61.4651	0.00139933	0.0213239	0.217568
TRIM35	0.373225	0.185785	0.679534	0.788889	0.650443	0.927335	58.0469	62.6003	0.00240399	0.0213239	0.217568
ATG10	0.372157	0.183934	0.673585	0.788889	0.624869	0.952908	57.6074	62.1607	0.00234296	0.0213239	0.217568
TMEM189-UBE2V1	0.371734	0.189945	0.658274	0.788889	0.643148	0.93463	56.7247	61.278	0.00147213	0.0213239	0.217568
KANSL3	0.369328	0.180439	0.683141	0.788889	0.653555	0.924222	58.3298	62.8832	0.00283773	0.0213239	0.217568
DDAH1	0.368945	0.182138	0.660923	0.788889	0.628653	0.949125	56.8484	61.4018	0.00196945	0.0213239	0.217568
SEPT5	0.362857	0.180304	0.657144	0.788889	0.652817	0.92496	57.0523	61.6057	0.00175505	0.0213239	0.217568
KCMF1	0.356801	0.168803	0.670644	0.788889	0.657528	0.92025	58.0529	62.6062	0.00283804	0.0213239	0.217568
ZFYVE21	0.351762	0.169921	0.651764	0.788889	0.619509	0.958269	57.145	61.6983	0.00194577	0.0213239	0.217568
NCOA7	0.350171	0.173296	0.632823	0.788889	0.636906	0.940872	55.9582	60.5115	0.00121073	0.0213239	0.217568
PDLIM7	0.345293	0.166939	0.633823	0.788889	0.63073	0.947048	56.2321	60.7854	0.00144577	0.0213239	0.217568
GPR137B	0.34411	0.162466	0.641295	0.788889	0.620701	0.957077	56.6781	61.2314	0.00192574	0.0213239	0.217568
SLC27A4	0.330825	0.151414	0.635243	0.788889	0.663311	0.914466	56.9725	61.5258	0.00211234	0.0213239	0.217568
MOB2	0.322582	0.143322	0.632447	0.788889	0.644885	0.932892	57.0633	61.6167	0.00240951	0.0213239	0.217568
CDK16	0.320554	0.134851	0.642869	0.788889	0.644616	0.933161	57.6169	62.1702	0.00356909	0.0213239	0.217568
FAM104A	0.318794	0.139735	0.623848	0.788889	0.63459	0.943188	56.627	61.1804	0.00227859	0.0213239	0.217568
MIF4GD	0.310293	0.135901	0.604196	0.788889	0.63008	0.947697	55.7504	60.3038	0.00169775	0.0213239	0.217568
PCNX4	0.254573	0.0855439	0.596809	0.788889	0.640265	0.937513	57.445	61.9983	0.00516998	0.0220657	0.225137
EVL	0.215009	0.0562325	0.584178	0.788889	0.676068	0.90171	58.0774	62.6307	0.00903689	0.0265995	0.271394
APOL4	3.86753	1.52962	12.4628	0.7875	0.663767	0.911233	59.6798	64.2332	0.0106558	0.0285741	0.291542
NASP	3.78723	1.55548	12.2022	0.7875	0.644501	0.930499	59.138	63.6913	0.00966544	0.0273476	0.279028
USP49	3.56804	1.67345	9.09143	0.7875	0.646241	0.928759	56.7407	61.294	0.00276024	0.0213239	0.217568
RNF125	3.55139	1.64106	9.29236	0.7875	0.652272	0.922728	57.297	61.8503	0.00353203	0.0213239	0.217568
PYCARD	3.53114	1.60821	9.43936	0.7875	0.656452	0.918548	57.8184	62.3718	0.00454005	0.0215971	0.220356
SLC25A19	3.52101	1.60182	9.17953	0.7875	0.660744	0.914256	58.0714	62.6247	0.00411871	0.0214041	0.218386
PRDM1	3.50682	1.67651	8.68321	0.7875	0.647599	0.927401	56.4961	61.0494	0.0023764	0.0213239	0.217568
IFT43	3.50021	1.61858	8.98105	0.7875	0.662103	0.912897	57.6851	62.2384	0.00360125	0.0213239	0.217568
TBCC	3.48124	1.63321	8.85328	0.7875	0.650176	0.924824	57.2472	61.8005	0.00330833	0.0213239	0.217568
TWNK	3.47075	1.65311	8.60122	0.7875	0.652753	0.922247	56.8875	61.4409	0.00263571	0.0213239	0.217568
HDDC3	3.4707	1.57885	9.23822	0.7875	0.675315	0.899685	58.2604	62.8137	0.00506974	0.0220312	0.224784
FAM167A	3.44812	1.55887	9.00136	0.7875	0.639954	0.935046	58.5509	63.1042	0.00520831	0.022102	0.225506
BCL2L11	3.38969	1.56102	8.92468	0.7875	0.652198	0.922802	58.3099	62.8633	0.00528314	0.0221904	0.226409
RGS5	3.37116	1.67588	8.18606	0.7875	0.637406	0.937594	55.828	60.3814	0.00209917	0.0213239	0.217568
CHTOP	3.34058	1.6433	8.02027	0.7875	0.62847	0.94653	56.484	61.0374	0.00244034	0.0213239	0.217568
HARS	3.31873	1.58555	8.25431	0.7875	0.655561	0.919439	57.7117	62.265	0.00374345	0.0213239	0.217568
YAP1	3.31852	1.57341	8.32748	0.7875	0.623775	0.951225	57.8489	62.4022	0.00423806	0.0214808	0.219169
RARA	3.31307	1.62134	8.02244	0.7875	0.644953	0.930047	56.9191	61.4724	0.00278829	0.0213239	0.217568
APLNR	3.31158	1.6618	7.72703	0.7875	0.626858	0.948142	55.976	60.5293	0.00188364	0.0213239	0.217568
RAPGEF1	3.30447	1.61276	8.0186	0.7875	0.647186	0.927814	57.109	61.6623	0.00290172	0.0213239	0.217568
RAB11FIP1	3.29501	1.61708	7.93978	0.7875	0.636708	0.938292	56.9269	61.4803	0.00279746	0.0213239	0.217568
RASSF3	3.29159	1.62394	7.84719	0.7875	0.648358	0.926642	56.7916	61.345	0.00257432	0.0213239	0.217568
C15orf39	3.27851	1.63898	7.68902	0.7875	0.631454	0.943546	56.4087	60.9621	0.00216456	0.0213239	0.217568
C18orf21	3.26722	1.54718	8.09301	0.7875	0.660433	0.914567	58.3467	62.9	0.00443899	0.0215755	0.220135
COX19	3.26032	1.56432	8.04958	0.7875	0.661614	0.913386	57.9719	62.5252	0.00400146	0.0213308	0.217638
FNIP2	3.24778	1.61218	7.63852	0.7875	0.650164	0.924836	56.9242	61.4775	0.0025378	0.0213239	0.217568
DPEP2	3.22092	1.58882	7.62505	0.7875	0.652262	0.922738	57.348	61.9013	0.0029698	0.0213239	0.217568
HMOX2	3.21108	1.54365	7.79596	0.7875	0.666083	0.908917	58.2683	62.8216	0.00416961	0.0214352	0.218704
TRIB1	3.20736	1.59554	7.74835	0.7875	0.63542	0.93958	56.9428	61.4961	0.00321316	0.0213239	0.217568
NUP188	3.18271	1.58292	7.53423	0.7875	0.65165	0.92335	57.3259	61.8792	0.00300281	0.0213239	0.217568
EHBP1L1	3.16219	1.56487	7.52688	0.7875	0.631375	0.943625	57.5953	62.1486	0.0034232	0.0213239	0.217568
ALKBH8	3.14294	1.56997	7.23164	0.7875	0.656835	0.918165	57.5475	62.1008	0.00281436	0.0213239	0.217568
IDH3A	3.12196	1.54297	7.28332	0.7875	0.662271	0.912729	58.0417	62.595	0.00348332	0.0213239	0.217568
TNKS1BP1	3.09728	1.63172	6.63198	0.7875	0.644996	0.930004	55.9585	60.5119	0.00131794	0.0213239	0.217568
GAS7	3.07901	1.55195	7.10783	0.7875	0.64991	0.92509	57.6413	62.1946	0.00315419	0.0213239	0.217568
IBA57	3.06954	1.52427	7.22178	0.7875	0.648492	0.926508	58.1927	62.7461	0.00400036	0.0213308	0.217638
CXXC5	3.06415	1.51477	7.15226	0.7875	0.663423	0.911577	58.4295	62.9828	0.0040546	0.021351	0.217844
CD300A	3.04385	1.51363	7.10937	0.7875	0.663966	0.911034	58.3727	62.926	0.0040775	0.021351	0.217844
CCDC149	3.00433	1.50533	6.96616	0.7875	0.644902	0.930098	58.3713	62.9247	0.00416225	0.0214222	0.21857
CCDC124	2.94599	1.52499	6.4654	0.7875	0.648687	0.926313	57.8103	62.3637	0.00286805	0.0213239	0.217568
ARHGEF40	2.92048	1.52762	6.39006	0.7875	0.646857	0.928143	57.5768	62.1301	0.00277946	0.0213239	0.217568
KAT8	2.91816	1.53978	6.26002	0.7875	0.643517	0.931483	57.3607	61.914	0.0022874	0.0213239	0.217568
ALDH1A1	2.89398	1.46135	6.60738	0.7875	0.638021	0.936979	58.9457	63.499	0.00494254	0.0219039	0.223486
AIFM2	2.83089	1.35949	6.88168	0.7875	0.680002	0.894998	60.7266	65.2799	0.0103955	0.0282579	0.288316
GIT1	2.78448	1.44715	6.02472	0.7875	0.663982	0.911018	59.0029	63.5562	0.00416577	0.02143	0.21865
TCF15	2.75492	1.40628	6.16172	0.7875	0.61877	0.95623	59.5697	64.123	0.006396	0.0233887	0.238635
DDX19B	2.73178	1.42997	5.88421	0.7875	0.661924	0.913076	59.1703	63.7237	0.0045035	0.0215862	0.220244
SLC25A11	2.71271	1.42099	5.7668	0.7875	0.673083	0.901917	59.3223	63.8756	0.00450716	0.0215862	0.220244
NOSIP	2.58941	1.43872	5.10086	0.7875	0.647407	0.927593	58.4558	63.0091	0.00268615	0.0213239	0.217568
ASMTL	2.55606	1.44148	4.97267	0.7875	0.630353	0.944647	58.1729	62.7262	0.00247736	0.0213239	0.217568
IL32	2.50038	1.32733	5.1918	0.7875	0.656368	0.918632	60.6118	65.1651	0.00728817	0.0243796	0.248745
STXBP1	0.422819	0.211315	0.76284	0.7875	0.645928	0.929072	60.5189	65.0722	0.00710327	0.0242139	0.247054
MCUR1	0.41701	0.233349	0.696605	0.7875	0.624021	0.950979	57.4607	62.014	0.00141459	0.0213239	0.217568
SLC25A16	0.410406	0.226034	0.694423	0.7875	0.645183	0.929817	57.5733	62.1266	0.00155422	0.0213239	0.217568
ZNF271P	0.407916	0.223098	0.693516	0.7875	0.644646	0.930354	57.6251	62.1784	0.00160108	0.0213239	0.217568
LCOR	0.406895	0.222745	0.693323	0.7875	0.650494	0.924506	57.6863	62.2396	0.00157884	0.0213239	0.217568
KIAA1549	0.404363	0.211286	0.709102	0.7875	0.645021	0.929979	58.5945	63.1478	0.00283281	0.0213239	0.217568
FLVCR1	0.403203	0.216476	0.696522	0.7875	0.64162	0.93338	57.9846	62.5379	0.0019339	0.0213239	0.217568
ACP1	0.403027	0.212563	0.702229	0.7875	0.656554	0.918446	58.257	62.8103	0.00239152	0.0213239	0.217568
YES1	0.401668	0.213787	0.696859	0.7875	0.647175	0.927825	58.039	62.5923	0.00204809	0.0213239	0.217568
TMEM185A	0.399258	0.218039	0.674861	0.7875	0.644206	0.930794	56.7073	61.2606	0.00117548	0.0213239	0.217568
R3HDM1	0.398913	0.213112	0.684113	0.7875	0.638785	0.936215	57.2563	61.8097	0.00166507	0.0213239	0.217568
TRIP11	0.395464	0.21161	0.681492	0.7875	0.637879	0.937121	57.3243	61.8776	0.0015447	0.0213239	0.217568
HIPK2	0.395168	0.20608	0.701899	0.7875	0.655563	0.919437	58.5654	63.1187	0.00254028	0.0213239	0.217568
NDUFS1	0.394576	0.207058	0.687369	0.7875	0.631429	0.943571	57.6908	62.2441	0.00194597	0.0213239	0.217568
DTL	0.393072	0.206535	0.676701	0.7875	0.643366	0.931634	56.9551	61.5084	0.00165652	0.0213239	0.217568
DENND1B	0.391568	0.209042	0.677602	0.7875	0.649003	0.925997	57.2653	61.8186	0.00146845	0.0213239	0.217568
MASTL	0.389029	0.208301	0.665299	0.7875	0.639965	0.935035	56.4474	61.0007	0.00116597	0.0213239	0.217568
AGPAT5	0.388605	0.20386	0.667301	0.7875	0.64316	0.93184	56.442	60.9953	0.00144121	0.0213239	0.217568
UBE2F	0.386193	0.199634	0.682121	0.7875	0.654107	0.920893	57.6897	62.243	0.00200035	0.0213239	0.217568
CCDC92	0.385431	0.203964	0.67016	0.7875	0.642145	0.932855	57.0391	61.5924	0.00137899	0.0213239	0.217568
STXBP5	0.383154	0.200248	0.674224	0.7875	0.646727	0.928273	57.4169	61.9702	0.00159994	0.0213239	0.217568
CDC27	0.382254	0.2024	0.658343	0.7875	0.625321	0.949679	56.2518	60.8051	0.00112437	0.0213239	0.217568
RP11-286N22.8	0.378658	0.192507	0.678455	0.7875	0.652233	0.922767	57.7804	62.3337	0.00208755	0.0213239	0.217568
ZC3HAV1L	0.372954	0.1907	0.662602	0.7875	0.655979	0.919021	57.0004	61.5538	0.0015812	0.0213239	0.217568
CENPK	0.372546	0.187362	0.671968	0.7875	0.649762	0.925238	57.6066	62.1599	0.00203653	0.0213239	0.217568
CARMIL1	0.37227	0.191296	0.655788	0.7875	0.620834	0.954166	56.5303	61.0836	0.00135166	0.0213239	0.217568
MAN1A1	0.36736	0.188077	0.650192	0.7875	0.641841	0.933159	56.4085	60.9618	0.00126922	0.0213239	0.217568
RAB3IP	0.364582	0.188025	0.639732	0.7875	0.625847	0.949153	55.7714	60.3247	0.000985635	0.0213239	0.217568
CETP	0.356418	0.175128	0.652862	0.7875	0.637796	0.937204	57.0468	61.6001	0.00177506	0.0213239	0.217568
PINLYP	0.350013	0.172375	0.626544	0.7875	0.629687	0.945313	55.3235	59.8768	0.00113256	0.0213239	0.217568
EXOSC1	0.349552	0.160554	0.668342	0.7875	0.654083	0.920917	58.1246	62.6779	0.00319612	0.0213239	0.217568
RASGRP2	0.345911	0.159315	0.661096	0.7875	0.628328	0.946672	57.7971	62.3504	0.00293971	0.0213239	0.217568
SLC16A7	0.341653	0.161595	0.639655	0.7875	0.621613	0.953387	56.7363	61.2896	0.0018563	0.0213239	0.217568
SIAH2	0.340885	0.160125	0.639732	0.7875	0.636252	0.938748	56.7639	61.3172	0.00193553	0.0213239	0.217568
FAM177A1	0.337732	0.164329	0.622314	0.7875	0.638752	0.936248	55.918	60.4713	0.00115359	0.0213239	0.217568
UNC45A	0.336085	0.148522	0.6508	0.7875	0.629913	0.945087	57.491	62.0444	0.00313997	0.0213239	0.217568
RP11-1035H13.3	0.332683	0.150845	0.623697	0.7875	0.634773	0.940227	55.7515	60.3049	0.00193517	0.0213239	0.217568
GPD1L	0.327786	0.147495	0.632992	0.7875	0.630065	0.944935	56.8808	61.4341	0.0022301	0.0213239	0.217568
ANKRD9	0.323906	0.138241	0.65564	0.7875	0.664049	0.910951	58.2848	62.8382	0.00391021	0.0213249	0.217578
MAGI2	0.31552	0.144441	0.595597	0.7875	0.603139	0.971861	54.777	59.3303	0.00114491	0.0213239	0.217568
NR2C2	0.311028	0.126092	0.642724	0.7875	0.65727	0.91773	57.9625	62.5159	0.00415908	0.0214222	0.21857
ACACA	0.303733	0.130348	0.604048	0.7875	0.627305	0.947695	56.0347	60.588	0.00195139	0.0213239	0.217568
ULK4	0.301011	0.127805	0.608743	0.7875	0.648046	0.926954	56.5572	61.1105	0.00218969	0.0213239	0.217568
CTPS1	0.295203	0.113615	0.624306	0.7875	0.659604	0.915396	57.4942	62.0476	0.00412037	0.0214041	0.218386
PERP	4.65474	1.83189	14.4816	0.786111	0.649382	0.922841	56.8078	61.3611	0.00324622	0.0213239	0.217568
SMPD2	4.44912	1.79573	14.1965	0.786111	0.639245	0.932978	56.797	61.3504	0.00399272	0.0213249	0.217578
NUDT14	3.6373	1.71562	9.34151	0.786111	0.629408	0.942814	56.0267	60.5801	0.00232677	0.0213239	0.217568
TMEM223	3.60928	1.63069	9.87947	0.786111	0.656424	0.915798	57.6132	62.1665	0.00439604	0.0215342	0.219714
TMEM251	3.59775	1.61304	9.83456	0.786111	0.657913	0.914309	57.9046	62.4579	0.00482158	0.0218343	0.222776
FBXO31	3.55498	1.64674	9.27147	0.786111	0.647904	0.924319	57.1704	61.7237	0.0034495	0.0213239	0.217568
UBE2E2	3.54847	1.64524	9.48472	0.786111	0.647483	0.924739	57.0399	61.5933	0.00388052	0.0213239	0.217568
UTP23	3.50203	1.55387	9.4764	0.786111	0.647981	0.924241	58.7571	63.3104	0.00596768	0.0229772	0.234436
IER3	3.45188	1.61584	9.12094	0.786111	0.625993	0.946229	57.296	61.8494	0.00423547	0.0214771	0.219131
ZSCAN20	3.38012	1.64847	8.09633	0.786111	0.641085	0.931138	56.6474	61.2007	0.00232941	0.0213239	0.217568
FDXACB1	3.37974	1.5781	8.76024	0.786111	0.651778	0.920445	57.9803	62.5336	0.00458111	0.0216448	0.220842
TMEM101	3.3452	1.59443	8.35125	0.786111	0.641224	0.930998	57.5762	62.1296	0.00366911	0.0213239	0.217568
DNAJC18	3.26808	1.48678	8.80012	0.786111	0.666877	0.905345	59.3619	63.9152	0.0078703	0.0251033	0.256129
CERK	3.26222	1.53844	8.3806	0.786111	0.643382	0.928841	58.3839	62.9373	0.00534377	0.0221953	0.226459
EFHD2	3.2194	1.57999	7.66734	0.786111	0.64601	0.926212	57.5206	62.0739	0.00318962	0.0213239	0.217568
ZBTB9	3.21069	1.58315	7.48072	0.786111	0.643395	0.928827	57.4723	62.0256	0.00285036	0.0213239	0.217568
CHCHD4	3.20681	1.52013	8.20694	0.786111	0.634421	0.937801	58.5444	63.0978	0.0057811	0.0227439	0.232057
IRF1	3.20284	1.62957	7.30581	0.786111	0.625267	0.946955	56.3313	60.8846	0.00194899	0.0213239	0.217568
NHSL2	3.16885	1.59737	7.33143	0.786111	0.638505	0.933718	56.9473	61.5007	0.00251899	0.0213239	0.217568
TMEM150A	3.15743	1.56652	7.44137	0.786111	0.632059	0.940164	57.5597	62.1131	0.00326713	0.0213239	0.217568
LEF1	3.15566	1.56656	7.34918	0.786111	0.647476	0.924746	57.6554	62.2088	0.0030313	0.0213239	0.217568
TAF15	3.11971	1.59271	7.02029	0.786111	0.640413	0.93181	56.9039	61.4573	0.00222602	0.0213239	0.217568
NAALADL1	3.11819	1.50169	7.57368	0.786111	0.666885	0.905337	58.8028	63.3561	0.00514989	0.022046	0.224936
PPL	3.10178	1.51573	7.36446	0.786111	0.656144	0.916079	58.5112	63.0646	0.00434576	0.0215342	0.219714
TXN2	3.09668	1.50684	7.34983	0.786111	0.670973	0.901249	58.7021	63.2554	0.00451106	0.0215862	0.220244
ANXA2	3.09152	1.54499	7.18296	0.786111	0.640767	0.931455	57.8348	62.3881	0.00337881	0.0213239	0.217568
TTC3P1	3.04524	1.54708	6.9075	0.786111	0.630655	0.941567	57.5768	62.1301	0.00300765	0.0213239	0.217568
CDC26	2.98957	1.53002	6.72494	0.786111	0.648001	0.924222	57.8032	62.3566	0.00315571	0.0213239	0.217568
ATP10A	2.9665	1.54582	6.62236	0.786111	0.644559	0.927663	57.2434	61.7967	0.00281407	0.0213239	0.217568
ZSCAN16	2.96632	1.49038	6.72969	0.786111	0.664477	0.907746	58.6358	63.1892	0.00408103	0.021351	0.217844
DDX19A	2.95367	1.54263	6.41636	0.786111	0.635279	0.936943	57.4139	61.9672	0.0024435	0.0213239	0.217568
AIFM1	2.94834	1.47651	6.72451	0.786111	0.660724	0.911499	58.8627	63.416	0.00448037	0.0215862	0.220244
DAB2IP	2.93319	1.52916	6.39953	0.786111	0.621895	0.950328	57.5589	62.1123	0.00276797	0.0213239	0.217568
GNE	2.90364	1.48414	6.4275	0.786111	0.654994	0.917228	58.5902	63.1435	0.00376031	0.0213239	0.217568
CYHR1	2.90083	1.54094	6.18586	0.786111	0.627508	0.944714	57.1898	61.7431	0.00222398	0.0213239	0.217568
MRPS34	2.81805	1.41512	6.41925	0.786111	0.653092	0.919131	59.7172	64.2706	0.00621204	0.0232183	0.236896
SMARCD1	2.7957	1.47729	5.97823	0.786111	0.64407	0.928153	58.3068	62.8602	0.00329265	0.0213239	0.217568
SYNJ2BP	2.7903	1.47542	5.90982	0.786111	0.646326	0.925896	58.3427	62.8961	0.00320205	0.0213239	0.217568
CASP8	2.70074	1.4377	5.85011	0.786111	0.653531	0.918691	58.7465	63.2999	0.00457799	0.0216419	0.220813
MUL1	2.66979	1.35722	6.02026	0.786111	0.676066	0.896157	60.4182	64.9715	0.00828912	0.0256839	0.262053
MCPH1	2.65954	1.41334	5.67271	0.786111	0.662544	0.909678	59.2275	63.7808	0.00486061	0.0218355	0.222788
ECSCR	2.61126	1.39967	5.56981	0.786111	0.600353	0.971869	59.1615	63.7148	0.00547885	0.0223551	0.22809
EMC4	2.59718	1.38882	5.31406	0.786111	0.652915	0.919308	59.6413	64.1946	0.00463335	0.0216901	0.221304
TSR3	2.29535	1.31634	4.25615	0.786111	0.661553	0.91067	60.2313	64.7846	0.00473656	0.0217041	0.221447
DPY19L1P2	0.44549	0.241327	0.771179	0.786111	0.640502	0.93172	60.4987	65.052	0.00539046	0.022222	0.226731
CEP76	0.421797	0.214085	0.729045	0.786111	0.648032	0.92419	58.9238	63.4771	0.00442014	0.0215555	0.219931
TTC23	0.421015	0.22776	0.726951	0.786111	0.659125	0.913097	59.0862	63.6395	0.00294417	0.0213239	0.217568
BRIP1	0.41634	0.229443	0.70506	0.786111	0.656424	0.915798	58.0285	62.5818	0.00184391	0.0213239	0.217568
PTPRJ	0.414638	0.225297	0.711573	0.786111	0.647126	0.925096	58.4587	63.012	0.00226603	0.0213239	0.217568
SELENOI	0.411823	0.230017	0.687685	0.786111	0.640637	0.931586	57.082	61.6353	0.00122436	0.0213239	0.217568
XK	0.40383	0.221282	0.681751	0.786111	0.632228	0.939995	56.9707	61.524	0.0012925	0.0213239	0.217568
DNM1	0.398931	0.208054	0.705947	0.786111	0.65058	0.921642	58.6547	63.208	0.00268195	0.0213239	0.217568
TMEM181	0.397245	0.212867	0.685969	0.786111	0.63605	0.936173	57.5652	62.1186	0.00164306	0.0213239	0.217568
CDR2	0.397043	0.206427	0.706057	0.786111	0.657939	0.914284	58.7243	63.2777	0.00273905	0.0213239	0.217568
MAGIX	0.393381	0.204016	0.685679	0.786111	0.642304	0.929919	57.5744	62.1277	0.00206677	0.0213239	0.217568
AP3S1	0.39291	0.201906	0.683336	0.786111	0.648345	0.923877	57.2467	61.8001	0.00223472	0.0213239	0.217568
NCKAP1	0.391542	0.199679	0.698914	0.786111	0.650468	0.921754	58.4387	62.992	0.00279735	0.0213239	0.217568
ARPP19	0.389846	0.207988	0.670581	0.786111	0.61962	0.952602	56.8115	61.3648	0.00130209	0.0213239	0.217568
APPL2	0.388911	0.202045	0.687259	0.786111	0.648142	0.924081	57.9135	62.4668	0.00209385	0.0213239	0.217568
TLN1	0.381385	0.194314	0.683973	0.786111	0.644046	0.928176	57.9955	62.5489	0.00225268	0.0213239	0.217568
PBRM1	0.380118	0.191741	0.686357	0.786111	0.649627	0.922595	58.145	62.6983	0.00248895	0.0213239	0.217568
GDE1	0.3758	0.194235	0.662611	0.786111	0.643893	0.928329	56.8941	61.4474	0.00145309	0.0213239	0.217568
BPTF	0.374367	0.183727	0.687432	0.786111	0.656945	0.915277	58.3743	62.9276	0.00294385	0.0213239	0.217568
RAD51C	0.369849	0.185454	0.661592	0.786111	0.625187	0.947035	56.9656	61.5189	0.00176761	0.0213239	0.217568
SLC9B1	0.368588	0.198065	0.625178	0.786111	0.625755	0.946467	54.2918	58.8452	0.000529458	0.0213239	0.217568
RAD18	0.367601	0.187575	0.655249	0.786111	0.636972	0.93525	56.7769	61.3303	0.00141763	0.0213239	0.217568
DAG1	0.36705	0.18651	0.65587	0.786111	0.638954	0.933268	56.8143	61.3676	0.00148316	0.0213239	0.217568
FYB	0.367039	0.181785	0.672346	0.786111	0.651492	0.92073	57.8556	62.4089	0.00223923	0.0213239	0.217568
UBE2D2	0.36604	0.178397	0.675891	0.786111	0.654928	0.917294	58.0536	62.607	0.00258642	0.0213239	0.217568
NUDT21	0.360386	0.178877	0.648784	0.786111	0.626326	0.945896	56.5375	61.0909	0.00154139	0.0213239	0.217568
PPP3CB	0.359857	0.177588	0.652913	0.786111	0.635514	0.936709	56.8612	61.4145	0.00171621	0.0213239	0.217568
RCL1	0.35896	0.168383	0.675778	0.786111	0.64701	0.925212	58.1997	62.7531	0.00318298	0.0213239	0.217568
SFXN3	0.358111	0.171862	0.658692	0.786111	0.638126	0.934097	57.2143	61.7676	0.00224925	0.0213239	0.217568
CLEC16A	0.356801	0.167605	0.682028	0.786111	0.653703	0.918519	58.6526	63.2059	0.00343416	0.0213239	0.217568
GPR180	0.356746	0.183905	0.61454	0.786111	0.608462	0.96376	53.742	58.2953	0.00063864	0.0213239	0.217568
LRRC37A16P	0.35654	0.174795	0.647204	0.786111	0.645318	0.926904	56.5914	61.1447	0.00165326	0.0213239	0.217568
GALNT1	0.352584	0.167418	0.661451	0.786111	0.641963	0.930259	57.6677	62.221	0.00247528	0.0213239	0.217568
TAF10	0.352323	0.17025	0.647893	0.786111	0.634506	0.937716	56.8821	61.4354	0.00179076	0.0213239	0.217568
GOLGA1	0.346078	0.157774	0.66437	0.786111	0.666247	0.905976	58.0391	62.5925	0.00314561	0.0213239	0.217568
AP1S1	0.343844	0.139298	0.698692	0.786111	0.60031	0.971912	59.3739	63.9273	0.00795403	0.0251559	0.256666
UBASH3B	0.343292	0.155606	0.665193	0.786111	0.649679	0.922544	58.1798	62.7332	0.00330449	0.0213239	0.217568
RP3-430N8.10	0.338993	0.153522	0.63975	0.786111	0.64322	0.929002	56.6775	61.2308	0.00238996	0.0213239	0.217568
MEA1	0.338249	0.161788	0.624185	0.786111	0.622135	0.950087	55.8746	60.4279	0.00133069	0.0213239	0.217568
TXNDC5	0.326773	0.154355	0.596618	0.786111	0.624709	0.947513	53.988	58.5413	0.00094653	0.0213239	0.217568
INF2	0.324571	0.141887	0.638999	0.786111	0.630869	0.941353	57.2908	61.8441	0.00286859	0.0213239	0.217568
FBXW5	0.323141	0.134273	0.660435	0.786111	0.649554	0.922668	58.4633	63.0166	0.00464395	0.0216901	0.221304
TMEM159	0.320617	0.142447	0.618081	0.786111	0.609668	0.962555	56.0494	60.6028	0.00197183	0.0213239	0.217568
MIGA2	0.318229	0.142603	0.611567	0.786111	0.628449	0.943773	55.8408	60.3941	0.00168885	0.0213239	0.217568
MAVS	0.311529	0.130361	0.63818	0.786111	0.660226	0.911996	57.7776	62.3309	0.00345963	0.0213239	0.217568
WDR13	0.30048	0.123923	0.613126	0.786111	0.634844	0.937379	56.7421	61.2954	0.00268397	0.0213239	0.217568
LGI2	2.84241	1.47691	6.2769	0.785417	0.642489	0.928344	58.4702	63.0235	0.00387087	0.0213239	0.217568
MMP23B	4.07767	1.78465	11.8367	0.784722	0.613439	0.956005	55.7722	60.3255	0.00308575	0.0213239	0.217568
WDR86	4.04022	1.92128	10.2495	0.784722	0.61557	0.953875	52.8972	57.4506	0.000898736	0.0213239	0.217568
NBL1	3.66905	1.60834	10.8749	0.784722	0.641673	0.927772	57.9524	62.5057	0.00657956	0.0236546	0.241348
METRNL	3.61527	1.68785	9.3212	0.784722	0.640084	0.929361	56.5397	61.093	0.00273733	0.0213239	0.217568
RPP25L	3.54764	1.62897	9.2893	0.784722	0.646689	0.922755	57.5376	62.0909	0.00374745	0.0213239	0.217568
ZNF200	3.51661	1.62982	9.24179	0.784722	0.630692	0.938752	57.3302	61.8836	0.00383878	0.0213239	0.217568
CIAO1	3.49652	1.64894	8.89687	0.784722	0.649535	0.91991	56.9801	61.5335	0.00305641	0.0213239	0.217568
C9orf142	3.4435	1.63254	8.64067	0.784722	0.665156	0.904289	57.1974	61.7507	0.00310354	0.0213239	0.217568
TNF	3.37666	1.64874	8.30178	0.784722	0.63944	0.930004	56.4691	61.0225	0.00262676	0.0213239	0.217568
MVB12A	3.36883	1.60013	8.44329	0.784722	0.65761	0.911835	57.5806	62.1339	0.00359883	0.0213239	0.217568
ABI3	3.36258	1.59719	8.46848	0.784722	0.651664	0.917781	57.6026	62.1559	0.00373374	0.0213239	0.217568
BTG2	3.35967	1.61755	8.29101	0.784722	0.63619	0.933255	57.1515	61.7048	0.00312136	0.0213239	0.217568
HCP5	3.27043	1.50175	8.78093	0.784722	0.654497	0.914948	59.0777	63.631	0.00733219	0.0244138	0.249094
JDP2	3.26741	1.61207	7.85639	0.784722	0.632878	0.936566	56.9243	61.4777	0.00283442	0.0213239	0.217568
ZCCHC9	3.26451	1.5096	8.68087	0.784722	0.63692	0.932524	58.8852	63.4385	0.00690998	0.0239886	0.244756
KLHL22	3.26245	1.606	7.77113	0.784722	0.631997	0.937447	57.1109	61.6642	0.00277454	0.0213239	0.217568
SETBP1	3.25211	1.58539	7.81735	0.784722	0.651171	0.918273	57.5363	62.0896	0.00321067	0.0213239	0.217568
SPNS2	3.2418	1.59064	7.82778	0.784722	0.629943	0.939501	57.2941	61.8475	0.00323274	0.0213239	0.217568
DPH2	3.23861	1.60022	7.67732	0.784722	0.631138	0.938307	57.1443	61.6976	0.00280506	0.0213239	0.217568
TUB	3.23803	1.57425	8.02348	0.784722	0.637975	0.931469	57.5764	62.1297	0.00393354	0.0213249	0.217578
AAMP	3.1863	1.59316	7.48357	0.784722	0.641665	0.92778	57.1226	61.6759	0.00273501	0.0213239	0.217568
DHRS4	3.17801	1.57367	7.5455	0.784722	0.630736	0.938709	57.4615	62.0148	0.00325237	0.0213239	0.217568
EXOSC2	3.17201	1.57667	7.4842	0.784722	0.640694	0.92875	57.4247	61.9781	0.00307395	0.0213239	0.217568
PLLP	3.15048	1.59657	7.1427	0.784722	0.633064	0.93638	56.8842	61.4375	0.00232627	0.0213239	0.217568
CCDC86	3.148	1.57344	7.26083	0.784722	0.641233	0.928212	57.5118	62.0651	0.00278256	0.0213239	0.217568
SH2D3C	3.12644	1.56495	7.29893	0.784722	0.639999	0.929446	57.5165	62.0698	0.00308956	0.0213239	0.217568
SIPA1L1	3.12174	1.58583	7.14302	0.784722	0.635538	0.933906	57.016	61.5694	0.00251714	0.0213239	0.217568
TNFSF12	3.11382	1.49124	7.63226	0.784722	0.646935	0.92251	58.9742	63.5275	0.00561699	0.0225364	0.229939
CLIC5	3.10585	1.55047	7.17482	0.784722	0.632743	0.936702	57.7754	62.3287	0.00322896	0.0213239	0.217568
EZR	3.10012	1.56099	7.11011	0.784722	0.641924	0.927521	57.5385	62.0918	0.00292428	0.0213239	0.217568
SLFN5	3.05654	1.56285	6.9272	0.784722	0.631313	0.938132	57.2883	61.8417	0.00271708	0.0213239	0.217568
IL2RB	3.05497	1.55531	7.01271	0.784722	0.649295	0.92015	57.5052	62.0586	0.00296017	0.0213239	0.217568
SURF2	3.03722	1.51121	7.00055	0.784722	0.6596	0.909845	58.4241	62.9775	0.00390985	0.0213249	0.217578
ERGIC3	2.97858	1.47612	6.86018	0.784722	0.66604	0.903404	58.9678	63.5212	0.0047243	0.0217041	0.221447
MAP7D1	2.96251	1.57937	6.27199	0.784722	0.637583	0.931862	56.5737	61.127	0.00166625	0.0213239	0.217568
TRAC	2.92633	1.487	6.57823	0.784722	0.668609	0.900835	58.595	63.1484	0.00394118	0.0213249	0.217578
ZCCHC24	2.86036	1.57139	5.83491	0.784722	0.620069	0.949375	56.1565	60.7098	0.00139828	0.0213239	0.217568
C1orf216	2.75975	1.39056	6.26502	0.784722	0.655741	0.913703	60.0091	64.5624	0.00715289	0.0242702	0.247628
FASTK	2.74347	1.45903	5.75837	0.784722	0.657663	0.911781	58.5657	63.1191	0.00335866	0.0213239	0.217568
CNDP2	2.72049	1.46236	5.65108	0.784722	0.64722	0.922225	58.3878	62.9411	0.00309972	0.0213239	0.217568
INMT	2.70971	1.44259	5.78699	0.784722	0.611482	0.957962	58.6511	63.2044	0.00419499	0.0214587	0.218944
TNFAIP1	2.66441	1.43427	5.46549	0.784722	0.651791	0.917654	58.8477	63.4011	0.00349242	0.0213239	0.217568
PTAR1	2.23108	1.25742	4.47273	0.784722	0.662443	0.907001	61.1962	65.7495	0.0107821	0.0287212	0.293042
PPP5D1	0.442031	0.22832	0.77056	0.784722	0.664958	0.904487	60.3761	64.9294	0.00720319	0.0243219	0.248157
DPY19L4	0.419675	0.230022	0.7091	0.784722	0.648158	0.921286	58.0676	62.6209	0.00207497	0.0213239	0.217568
HOOK3	0.418881	0.231184	0.709543	0.784722	0.648565	0.920879	58.1962	62.7495	0.00196608	0.0213239	0.217568
GNG11	0.417853	0.236396	0.688596	0.784722	0.624759	0.944686	56.842	61.3954	0.00112119	0.0213239	0.217568
ZMYND8	0.415465	0.230721	0.701589	0.784722	0.641379	0.928066	57.8826	62.4359	0.0016323	0.0213239	0.217568
B4GALT6	0.414931	0.228971	0.706368	0.784722	0.636809	0.932635	58.2143	62.7677	0.0018461	0.0213239	0.217568
CHD9	0.413957	0.234359	0.684356	0.784722	0.636051	0.933394	56.7653	61.3186	0.0010274	0.0213239	0.217568
UBR1	0.412727	0.226064	0.702282	0.784722	0.645624	0.923821	57.978	62.5313	0.00184408	0.0213239	0.217568
DHRSX	0.412087	0.208103	0.747186	0.784722	0.652801	0.916643	60.1538	64.7071	0.00555928	0.0224412	0.228967
ATE1	0.411911	0.228224	0.695938	0.784722	0.627777	0.941667	57.6577	62.211	0.00151248	0.0213239	0.217568
NPIPP1	0.41108	0.228352	0.69105	0.784722	0.640058	0.929386	57.3637	61.917	0.00136149	0.0213239	0.217568
RHEB	0.401978	0.221565	0.677052	0.784722	0.636975	0.932469	56.7707	61.324	0.00112509	0.0213239	0.217568
ABCA3	0.40115	0.215973	0.692029	0.784722	0.641696	0.927749	57.8028	62.3562	0.00176097	0.0213239	0.217568
YEATS2	0.401042	0.216256	0.687758	0.784722	0.646893	0.922551	57.5141	62.0674	0.00162068	0.0213239	0.217568
ZBTB8OS	0.399007	0.211109	0.694757	0.784722	0.635855	0.933589	57.9893	62.5426	0.0020781	0.0213239	0.217568
LPP	0.397484	0.212011	0.687909	0.784722	0.648577	0.920867	57.6611	62.2145	0.00175308	0.0213239	0.217568
NTAN1	0.394876	0.205875	0.68996	0.784722	0.631965	0.937479	57.7964	62.3497	0.00212967	0.0213239	0.217568
MPIG6B	0.391141	0.202519	0.692522	0.784722	0.641828	0.927617	58.1339	62.6872	0.00232234	0.0213239	0.217568
PAWR	0.390972	0.208744	0.672561	0.784722	0.631285	0.93816	56.9337	61.487	0.00134412	0.0213239	0.217568
VPS36	0.389486	0.196707	0.699547	0.784722	0.647713	0.921732	58.5228	63.0762	0.00298935	0.0213239	0.217568
AGTPBP1	0.380258	0.187409	0.698476	0.784722	0.639821	0.929624	58.746	63.2993	0.00337677	0.0213239	0.217568
ATP6V0C	0.378091	0.196327	0.664269	0.784722	0.631615	0.93783	56.8984	61.4518	0.0014476	0.0213239	0.217568
PHF7	0.37717	0.193877	0.666109	0.784722	0.631031	0.938413	57.0494	61.6027	0.00158055	0.0213239	0.217568
MAN2A2	0.369605	0.182006	0.674078	0.784722	0.648241	0.921204	57.7848	62.3381	0.00239662	0.0213239	0.217568
NRIP1	0.366557	0.189429	0.638785	0.784722	0.627964	0.94148	55.5266	60.0799	0.000958454	0.0213239	0.217568
GPR108	0.365182	0.174074	0.687856	0.784722	0.655288	0.914156	58.6764	63.2297	0.00347306	0.0213239	0.217568
CTNNBIP1	0.36502	0.178484	0.671426	0.784722	0.64341	0.926034	57.8227	62.376	0.00239169	0.0213239	0.217568
LINC00963	0.362523	0.163654	0.642428	0.784722	0.597023	0.972421	54.2328	58.7862	0.00305345	0.0213239	0.217568
IMPAD1	0.360715	0.175813	0.664253	0.784722	0.634456	0.934989	57.5611	62.1145	0.0022134	0.0213239	0.217568
OAZ1	0.356642	0.170909	0.664764	0.784722	0.640092	0.929352	57.7187	62.272	0.0024546	0.0213239	0.217568
STRN4	0.349271	0.166182	0.64926	0.784722	0.630779	0.938666	57.0417	61.595	0.00203309	0.0213239	0.217568
C11orf49	0.349204	0.171045	0.633952	0.784722	0.617189	0.952256	56.0329	60.5863	0.00133038	0.0213239	0.217568
XYLT2	0.345766	0.16778	0.628228	0.784722	0.638117	0.931327	55.7069	60.2602	0.00130841	0.0213239	0.217568
OSBPL8	0.342007	0.156604	0.654614	0.784722	0.650663	0.918782	57.6353	62.1886	0.00274606	0.0213239	0.217568
SPINT2	0.341545	0.158148	0.64581	0.784722	0.632299	0.937145	57.1004	61.6537	0.00228374	0.0213239	0.217568
FAM127A	0.339987	0.156385	0.648864	0.784722	0.643632	0.925812	57.3785	61.9318	0.00247077	0.0213239	0.217568
TADA3	0.326995	0.151483	0.618186	0.784722	0.629883	0.939561	56.0224	60.5757	0.00149594	0.0213239	0.217568
EFCAB14	0.278864	0.103227	0.606624	0.784722	0.622961	0.946483	57.0731	61.6264	0.00397922	0.0213249	0.217578
GATSL3	4.3861	1.67357	14.6449	0.783333	0.618824	0.947843	58.4205	62.9738	0.00705526	0.0241498	0.246401
SAMSN1	3.91975	1.64484	12.0237	0.783333	0.670949	0.895718	58.0534	62.6067	0.00610069	0.023089	0.235578
CNGA1	3.62424	1.61323	10.299	0.783333	0.648991	0.917676	57.8574	62.4107	0.00556754	0.0224412	0.228967
HBEGF	3.56575	1.66397	9.15553	0.783333	0.637265	0.929402	56.8776	61.4309	0.00299102	0.0213239	0.217568
ZNF436	3.46785	1.53901	9.75425	0.783333	0.650696	0.915971	58.8363	63.3897	0.00726859	0.0243796	0.248745
APTX	3.4626	1.657	8.5589	0.783333	0.624636	0.942031	56.7131	61.2664	0.00257176	0.0213239	0.217568
SETD6	3.4328	1.629	8.90764	0.783333	0.667848	0.898818	57.0387	61.592	0.00372876	0.0213239	0.217568
ZXDB	3.31958	1.59469	8.27212	0.783333	0.637025	0.929642	57.4683	62.0216	0.00363135	0.0213239	0.217568
HSD17B10	3.24938	1.55216	8.09112	0.783333	0.637542	0.929125	58.1414	62.6948	0.00442438	0.0215598	0.219975
RASSF5	3.24081	1.57791	7.86485	0.783333	0.637316	0.929351	57.5985	62.1518	0.00349982	0.0213239	0.217568
RPAIN	3.1716	1.55747	7.64825	0.783333	0.661728	0.904938	57.8468	62.4001	0.0037111	0.0213239	0.217568
NEDD9	3.16024	1.56669	7.45326	0.783333	0.638034	0.928632	57.6057	62.159	0.0032139	0.0213239	0.217568
SHMT2	3.13544	1.50924	7.54078	0.783333	0.655062	0.911605	58.752	63.3054	0.00475363	0.0217291	0.221702
VARS	3.13205	1.47786	7.79493	0.783333	0.646892	0.919775	59.2705	63.8239	0.00633713	0.0233588	0.23833
EPHX4	3.07515	1.50532	7.57861	0.783333	0.644493	0.922174	58.5022	63.0555	0.00534323	0.0221953	0.226459
RNF114	3.06768	1.59826	6.74301	0.783333	0.631183	0.935484	56.5188	61.0722	0.00188717	0.0213239	0.217568
S100A6	3.04935	1.43096	7.80732	0.783333	0.634494	0.932173	59.8409	64.3942	0.008774	0.02631	0.268441
ZNF574	3.04817	1.55288	6.86434	0.783333	0.641079	0.925588	57.5511	62.1045	0.00277389	0.0213239	0.217568
GADD45B	3.03472	1.51599	6.9741	0.783333	0.627726	0.93894	58.2524	62.8058	0.00381607	0.0213239	0.217568
USE1	3.01129	1.50485	6.91024	0.783333	0.654586	0.91208	58.473	63.0263	0.00395374	0.0213249	0.217578
TYMP	3.00116	1.5681	6.68016	0.783333	0.633356	0.933311	56.8698	61.4231	0.00239933	0.0213239	0.217568
FCHSD1	2.96261	1.53016	6.6207	0.783333	0.654246	0.91242	57.6994	62.2528	0.00302797	0.0213239	0.217568
TGFB3	2.93431	1.49618	6.5541	0.783333	0.654861	0.911805	58.3966	62.9499	0.00369375	0.0213239	0.217568
CD7	2.92234	1.5065	6.54628	0.783333	0.627139	0.939527	58.0462	62.5995	0.00351555	0.0213239	0.217568
DMAP1	2.9222	1.48514	6.57167	0.783333	0.651095	0.915572	58.5892	63.1426	0.00403197	0.021351	0.217844
HSPA12B	2.88788	1.56253	5.99143	0.783333	0.620489	0.946178	56.5643	61.1177	0.00166281	0.0213239	0.217568
IL2RG	2.88188	1.49954	6.29214	0.783333	0.652357	0.91431	58.1325	62.6858	0.00320576	0.0213239	0.217568
ZNF551	2.83007	1.57257	5.84008	0.783333	0.601779	0.964888	55.7015	60.2548	0.00149047	0.0213239	0.217568
BYSL	2.82239	1.46399	6.15738	0.783333	0.643956	0.92271	58.7304	63.2837	0.00392495	0.0213249	0.217578
SPTAN1	2.80767	1.542	5.69148	0.783333	0.642687	0.92398	56.7974	61.3507	0.00159407	0.0213239	0.217568
FPR2	2.78143	1.38701	6.44381	0.783333	0.63532	0.931346	60.0999	64.6532	0.00775918	0.024995	0.255024
ZSWIM5	2.7595	1.37711	6.36608	0.783333	0.624714	0.941953	60.1613	64.7147	0.00830305	0.0256883	0.262098
PRX	2.72065	1.50265	5.44524	0.783333	0.634551	0.932115	57.3689	61.9222	0.00194576	0.0213239	0.217568
IFIT2	2.35906	1.25445	4.96859	0.783333	0.646311	0.920356	61.6314	66.1847	0.0123248	0.0308119	0.314374
RRN3P3	0.42222	0.228689	0.728235	0.783333	0.656901	0.909766	59.1095	63.6629	0.00297543	0.0213239	0.217568
C6orf106	0.415226	0.214239	0.748377	0.783333	0.658265	0.908402	60.1769	64.7302	0.00509047	0.0220352	0.224825
CD68	0.413429	0.225697	0.701397	0.783333	0.635038	0.931628	57.8488	62.4021	0.00187911	0.0213239	0.217568
CDC14B	0.407891	0.224307	0.690276	0.783333	0.641321	0.925346	57.4278	61.9811	0.00145526	0.0213239	0.217568
BBX	0.401371	0.210312	0.707172	0.783333	0.650732	0.915935	58.6185	63.1718	0.00266341	0.0213239	0.217568
DDX18P1	0.398509	0.213047	0.686349	0.783333	0.640165	0.926502	57.4961	62.0494	0.00169173	0.0213239	0.217568
PDE3A	0.397738	0.215496	0.67988	0.783333	0.638369	0.928298	57.165	61.7183	0.00135826	0.0213239	0.217568
ACVR1	0.39638	0.212577	0.680871	0.783333	0.637478	0.929189	57.234	61.7873	0.00150915	0.0213239	0.217568
ZMYM4	0.394895	0.21004	0.68507	0.783333	0.639147	0.92752	57.5779	62.1313	0.00171294	0.0213239	0.217568
FHL1	0.394023	0.212451	0.673701	0.783333	0.627952	0.938715	56.8523	61.4056	0.00128086	0.0213239	0.217568
RP11-69L16.6	0.393161	0.209021	0.65969	0.783333	0.614595	0.952072	55.072	59.6254	0.00126146	0.0213239	0.217568
MFSD6	0.390138	0.198612	0.703656	0.783333	0.647284	0.919382	58.7676	63.3209	0.0030126	0.0213239	0.217568
BET1	0.387317	0.211817	0.650223	0.783333	0.60079	0.965877	55.3253	59.8786	0.000735116	0.0213239	0.217568
VAV3	0.386186	0.194763	0.698522	0.783333	0.65662	0.910046	58.6253	63.1786	0.00292231	0.0213239	0.217568
HACD1	0.38535	0.210866	0.647055	0.783333	0.619238	0.947429	55.2164	59.7697	0.000686372	0.0213239	0.217568
SLC10A3	0.382208	0.194439	0.685827	0.783333	0.638809	0.927858	58.0555	62.6088	0.00234379	0.0213239	0.217568
PRKAR1B	0.376304	0.197143	0.65189	0.783333	0.617423	0.949244	56.0494	60.6027	0.00109522	0.0213239	0.217568
COG6	0.374253	0.189824	0.663291	0.783333	0.632618	0.934049	56.8883	61.4416	0.00169388	0.0213239	0.217568
LNPK	0.37375	0.190041	0.665256	0.783333	0.64045	0.926217	57.104	61.6573	0.00170052	0.0213239	0.217568
NEK4	0.373219	0.191755	0.658147	0.783333	0.628928	0.937738	56.651	61.2043	0.00140936	0.0213239	0.217568
CALD1	0.370912	0.190633	0.655292	0.783333	0.624535	0.942132	56.5845	61.1379	0.00134617	0.0213239	0.217568
PDS5A	0.370628	0.184651	0.673958	0.783333	0.627784	0.938883	57.7801	62.3334	0.00223133	0.0213239	0.217568
NIPAL3	0.370298	0.189448	0.659432	0.783333	0.640573	0.926093	56.9627	61.516	0.00147762	0.0213239	0.217568
TSPAN18	0.368312	0.186203	0.658542	0.783333	0.632755	0.933911	56.9122	61.4655	0.00159811	0.0213239	0.217568
NCOA3	0.363838	0.165354	0.692565	0.783333	0.653713	0.912953	58.8113	63.3646	0.00465343	0.0216948	0.221352
MAGED2	0.360609	0.176215	0.661986	0.783333	0.634874	0.931793	57.4023	61.9556	0.00211456	0.0213239	0.217568
ZNF430	0.358035	0.164049	0.69069	0.783333	0.655286	0.91138	58.9565	63.5098	0.00435096	0.0215342	0.219714
VMA21	0.352304	0.17537	0.631837	0.783333	0.631289	0.935377	55.77	60.3233	0.00112645	0.0213239	0.217568
TMEM230	0.350406	0.166273	0.650895	0.783333	0.629333	0.937334	57.0753	61.6286	0.00212164	0.0213239	0.217568
DSTNP2	0.350199	0.176568	0.625447	0.783333	0.624479	0.942187	55.4423	59.9956	0.000930956	0.0213239	0.217568
UBAP1	0.348617	0.168246	0.642625	0.783333	0.628894	0.937773	56.6556	61.2089	0.00169677	0.0213239	0.217568
SLC39A8	0.348601	0.166702	0.636477	0.783333	0.622065	0.944602	55.9899	60.5433	0.00169971	0.0213239	0.217568
CAPZB	0.346239	0.163193	0.651459	0.783333	0.634608	0.932058	57.3044	61.8577	0.00224811	0.0213239	0.217568
ACOT8	0.343335	0.142239	0.701108	0.783333	0.611715	0.954951	59.5599	64.1133	0.00756231	0.024766	0.252688
NDUFA10	0.329368	0.142084	0.64944	0.783333	0.651817	0.914849	57.7088	62.2621	0.00342194	0.0213239	0.217568
STK40	0.324466	0.142898	0.636172	0.783333	0.64294	0.923727	57.1853	61.7386	0.00263009	0.0213239	0.217568
C6orf62	0.323972	0.140902	0.636699	0.783333	0.629276	0.937391	57.1778	61.7312	0.00282201	0.0213239	0.217568
GPI	0.317472	0.140166	0.62112	0.783333	0.637996	0.928671	56.5666	61.1199	0.00211184	0.0213239	0.217568
RP5-940J5.9	0.253238	0.0851323	0.59343	0.783333	0.64974	0.916927	57.3614	61.9147	0.00494464	0.0219039	0.223486
TRIM34	6.03872	1.91956	24.0346	0.781944	0.637845	0.926044	58.3437	62.8971	0.00459597	0.0216551	0.220947
MTHFSD	3.87397	1.74581	10.4695	0.781944	0.621747	0.942142	56.2256	60.7789	0.00258083	0.0213239	0.217568
DOCK4	3.8232	1.67273	10.8308	0.781944	0.628059	0.93583	57.3116	61.8649	0.00436454	0.0215342	0.219714
NR2C2AP	3.7175	1.68425	9.79801	0.781944	0.638058	0.925831	56.9547	61.508	0.00312447	0.0213239	0.217568
COA7	3.69226	1.62766	10.3586	0.781944	0.624509	0.93938	57.796	62.3493	0.00500874	0.0219796	0.224258
MED26	3.62043	1.6387	9.62828	0.781944	0.621144	0.942745	57.4843	62.0376	0.0039205	0.0213249	0.217578
PEX2	3.61981	1.56339	10.3898	0.781944	0.651983	0.911905	58.7738	63.3271	0.00697176	0.0240657	0.245543
DGAT2	3.56357	1.59727	9.77292	0.781944	0.635446	0.928443	58.0289	62.5822	0.00532467	0.0221905	0.22641
HOMER3	3.50862	1.64755	9.12306	0.781944	0.637955	0.925933	56.9527	61.506	0.00338221	0.0213239	0.217568
ASPRV1	3.4901	1.61204	9.16532	0.781944	0.656118	0.907771	57.6583	62.2116	0.00415232	0.0214186	0.218534
CBR3	3.43026	1.62582	8.81132	0.781944	0.613172	0.950717	57.0527	61.6061	0.00363782	0.0213239	0.217568
ARHGAP44	3.38296	1.62961	8.52123	0.781944	0.643818	0.92007	56.8639	61.4173	0.00327573	0.0213239	0.217568
FAM171A1	3.37526	1.62491	8.30795	0.781944	0.616795	0.947094	57.0296	61.5829	0.00296969	0.0213239	0.217568
PAXIP1-AS2	3.31901	1.57806	8.40462	0.781944	0.651683	0.912206	57.8308	62.3842	0.00415987	0.0214222	0.21857
ARHGAP30	3.25622	1.59254	7.84786	0.781944	0.637474	0.926415	57.3704	61.9238	0.00313602	0.0213239	0.217568
TRIM26	3.23704	1.57633	7.79012	0.781944	0.629527	0.934362	57.6243	62.1777	0.00342744	0.0213239	0.217568
NDUFS6	3.22537	1.50631	8.41885	0.781944	0.633391	0.930498	58.844	63.3973	0.00663184	0.0236978	0.241789
HPS6	3.21477	1.55354	7.87732	0.781944	0.640556	0.923333	58.0142	62.5675	0.00413106	0.0214041	0.218386
GPSM1	3.18436	1.52179	8.14387	0.781944	0.622423	0.941466	58.4037	62.957	0.00578037	0.0227439	0.232057
TRIB2	3.17055	1.54852	7.60507	0.781944	0.623519	0.94037	57.991	62.5443	0.0038366	0.0213239	0.217568
TES	3.1277	1.5255	7.48943	0.781944	0.634949	0.928939	58.356	62.9093	0.00428022	0.0215251	0.219621
CRY2	3.12586	1.62646	7.11526	0.781944	0.640485	0.923404	55.8439	60.3972	0.00199429	0.0213239	0.217568
PPIP5K1	3.09054	1.50561	7.44199	0.781944	0.642961	0.920928	58.6076	63.161	0.0049154	0.0218836	0.223279
SPON2	3.06445	1.51908	7.22428	0.781944	0.633677	0.930212	58.2641	62.8174	0.00416283	0.0214222	0.21857
ZNF35	3.03816	1.49888	7.17129	0.781944	0.634319	0.92957	58.6085	63.1618	0.0046395	0.0216901	0.221304
DPP4	3.03362	1.5693	6.81666	0.781944	0.642392	0.921496	56.9809	61.5342	0.00254808	0.0213239	0.217568
TRIM2	3.01981	1.58606	6.57762	0.781944	0.611693	0.952196	56.5423	61.0957	0.00194031	0.0213239	0.217568
RPL4P4	3.01497	1.36473	7.8066	0.781944	0.666513	0.897376	60.9366	65.49	0.0121775	0.0306214	0.312431
MAPK7	3.00929	1.54318	6.7843	0.781944	0.629915	0.933974	57.5619	62.1153	0.00293842	0.0213239	0.217568
TCOF1	3.00402	1.5395	6.79497	0.781944	0.640361	0.923528	57.6034	62.1567	0.00308656	0.0213239	0.217568
STARD9	2.99704	1.51754	6.84193	0.781944	0.640144	0.923744	58.105	62.6584	0.00359625	0.0213239	0.217568
PPP1R16B	2.99333	1.53811	6.603	0.781944	0.646846	0.917043	57.7224	62.2757	0.00272045	0.0213239	0.217568
ZNF445	2.95355	1.51618	6.71136	0.781944	0.62244	0.941449	57.8941	62.4474	0.00357513	0.0213239	0.217568
FNDC3B	2.93172	1.46779	6.89403	0.781944	0.603583	0.960306	58.6841	63.2374	0.00565532	0.0225944	0.230531
PDLIM3	2.9298	1.4379	6.86592	0.781944	0.619715	0.944174	59.4556	64.0089	0.00629952	0.0233264	0.237999
ZNF304	2.92203	1.50837	6.55647	0.781944	0.65638	0.907508	58.0026	62.5559	0.00354112	0.0213239	0.217568
EIF1AD	2.90123	1.51344	6.27734	0.781944	0.639433	0.924456	57.9192	62.4726	0.00282856	0.0213239	0.217568
EIF4E2	2.89025	1.51796	6.25495	0.781944	0.63782	0.926069	57.7208	62.2742	0.00274963	0.0213239	0.217568
RTP4	2.86839	1.38009	6.9972	0.781944	0.658289	0.9056	60.4242	64.9775	0.0095499	0.0272418	0.277948
SPAAR	2.8545	1.46068	6.51549	0.781944	0.614617	0.949272	58.7434	63.2967	0.00500922	0.0219796	0.224258
MED29	2.75986	1.44499	5.92691	0.781944	0.635001	0.928888	58.9102	63.4635	0.00411042	0.0214027	0.218372
CTD-2576F9.1	2.75008	1.39823	6.22922	0.781944	0.654658	0.909231	59.8321	64.3854	0.00669637	0.0237922	0.242752
MGP	2.65526	1.41626	5.65364	0.781944	0.616048	0.947841	59.024	63.5773	0.00482206	0.0218343	0.222776
RAB24	2.635	1.37571	5.77705	0.781944	0.633101	0.930788	59.904	64.4574	0.00683752	0.023929	0.244148
NGRN	2.6336	1.41274	5.41288	0.781944	0.648204	0.915685	59.2086	63.7619	0.00408178	0.021351	0.217844
XAF1	2.34903	1.28566	4.71144	0.781944	0.643084	0.920805	61.014	65.5673	0.00849918	0.0259654	0.264925
ZNF266	2.30396	1.29358	4.58194	0.781944	0.658987	0.904902	60.6428	65.1962	0.00807147	0.0253751	0.258903
GRB10	0.448451	0.234822	0.789176	0.781944	0.637345	0.926544	61.0656	65.619	0.00792283	0.0251559	0.256666
NUDT9P1	0.446612	0.22981	0.767668	0.781944	0.622577	0.941312	60.0944	64.6477	0.00719256	0.0243023	0.247956
PTENP1	0.429297	0.232364	0.730831	0.781944	0.638994	0.924895	58.9818	63.5351	0.00313051	0.0213239	0.217568
RP11-37B2.1	0.425282	0.241168	0.695391	0.781944	0.622687	0.941202	56.9008	61.4541	0.00126862	0.0213239	0.217568
RHBDD1	0.419666	0.233787	0.705323	0.781944	0.636628	0.927261	57.9253	62.4786	0.00170325	0.0213239	0.217568
LARP4	0.417086	0.233534	0.697488	0.781944	0.635892	0.927997	57.5312	62.0845	0.00143471	0.0213239	0.217568
ANKRD13C	0.416865	0.228854	0.708614	0.781944	0.644557	0.919331	58.209	62.7624	0.00201015	0.0213239	0.217568
VPS13A	0.416647	0.231982	0.700102	0.781944	0.632197	0.931692	57.7121	62.2655	0.00156693	0.0213239	0.217568
TBC1D32	0.41227	0.224995	0.702775	0.781944	0.627534	0.936355	58.0224	62.5757	0.00190543	0.0213239	0.217568
WDR7	0.410236	0.22148	0.707806	0.781944	0.640769	0.92312	58.4013	62.9546	0.00222199	0.0213239	0.217568
CFAP161	0.409039	0.222612	0.699142	0.781944	0.64499	0.918899	57.9311	62.4845	0.00183505	0.0213239	0.217568
POLE2	0.406288	0.224253	0.68598	0.781944	0.63886	0.925029	57.2223	61.7756	0.00131228	0.0213239	0.217568
DHX29	0.406242	0.220437	0.695116	0.781944	0.635321	0.928568	57.7703	62.3236	0.00175248	0.0213239	0.217568
HERC1	0.40524	0.213505	0.709423	0.781944	0.644683	0.919206	58.5901	63.1435	0.00268043	0.0213239	0.217568
METTL22	0.404331	0.224145	0.67138	0.781944	0.615065	0.948824	56.1268	60.6801	0.000976086	0.0213239	0.217568
LRBA	0.40331	0.21669	0.694763	0.781944	0.641999	0.92189	57.8562	62.4095	0.0018701	0.0213239	0.217568
RP11-206L10.8	0.403211	0.205881	0.717997	0.781944	0.640749	0.92314	59.0336	63.5869	0.00365512	0.0213239	0.217568
PTPN4	0.396884	0.206322	0.698304	0.781944	0.634193	0.929696	58.2568	62.8101	0.00246148	0.0213239	0.217568
MGAT5	0.394827	0.211877	0.682164	0.781944	0.631023	0.932866	57.458	62.0113	0.0015233	0.0213239	0.217568
ANAPC5	0.394398	0.212872	0.674027	0.781944	0.631583	0.932306	56.8924	61.4457	0.00126357	0.0213239	0.217568
SLC22A17	0.391997	0.196909	0.704559	0.781944	0.64353	0.920359	58.6891	63.2424	0.00330964	0.0213239	0.217568
NUSAP1	0.391085	0.197499	0.687734	0.781944	0.627722	0.936167	57.5463	62.0996	0.00268909	0.0213239	0.217568
BLOC1S6	0.391027	0.212772	0.659036	0.781944	0.611494	0.952395	55.8528	60.4061	0.000907481	0.0213239	0.217568
KLHL8	0.389681	0.207425	0.676543	0.781944	0.643039	0.92085	57.2832	61.8365	0.00147191	0.0213239	0.217568
SLC37A1	0.387037	0.203022	0.678918	0.781944	0.641494	0.922395	57.5249	62.0783	0.00171228	0.0213239	0.217568
VCL	0.381582	0.194504	0.684102	0.781944	0.639303	0.924585	57.995	62.5483	0.0022552	0.0213239	0.217568
PPM1L	0.381377	0.194536	0.681896	0.781944	0.635912	0.927977	57.8642	62.4175	0.00216437	0.0213239	0.217568
REPS1	0.380255	0.188895	0.69308	0.781944	0.655314	0.908574	58.4906	63.044	0.00298105	0.0213239	0.217568
STK24	0.379461	0.192544	0.681234	0.781944	0.638945	0.924944	57.893	62.4463	0.00221412	0.0213239	0.217568
AFTPH	0.378663	0.19348	0.672836	0.781944	0.633785	0.930104	57.382	61.9353	0.00187301	0.0213239	0.217568
SBDSP1	0.377819	0.182235	0.705953	0.781944	0.643238	0.920651	59.155	63.7083	0.00414748	0.0214129	0.218476
MSC-AS1	0.374299	0.196579	0.64331	0.781944	0.596804	0.967085	55.3775	59.9309	0.000928669	0.0213239	0.217568
VTI1B	0.370705	0.188422	0.660903	0.781944	0.62686	0.937029	56.9895	61.5428	0.00158159	0.0213239	0.217568
PPP2R2D	0.370065	0.193106	0.639692	0.781944	0.618126	0.945763	55.3679	59.9212	0.000915284	0.0213239	0.217568
ME1	0.369834	0.192234	0.649952	0.781944	0.620202	0.943687	56.2926	60.846	0.00113882	0.0213239	0.217568
CPEB2	0.365039	0.179728	0.670805	0.781944	0.643864	0.920025	57.8056	62.3589	0.00228997	0.0213239	0.217568
FAM208A	0.364473	0.1799	0.65628	0.781944	0.633607	0.930282	56.818	61.3713	0.00180048	0.0213239	0.217568
RBBP7	0.360165	0.168161	0.675277	0.781944	0.612374	0.951515	58.0102	62.5635	0.00329804	0.0213239	0.217568
DMWD	0.356172	0.162711	0.686659	0.781944	0.644579	0.91931	58.8203	63.3736	0.00419133	0.0214587	0.218944
HSD17B12	0.354783	0.172895	0.652651	0.781944	0.611745	0.952144	57.0088	61.5622	0.00189422	0.0213239	0.217568
DSTN	0.353414	0.173238	0.639949	0.781944	0.631493	0.932396	56.2289	60.7823	0.0014624	0.0213239	0.217568
MIB1	0.352913	0.16868	0.65695	0.781944	0.628369	0.93552	57.3529	61.9062	0.00225242	0.0213239	0.217568
NAA60	0.351562	0.170649	0.64468	0.781944	0.625651	0.938238	56.6671	61.2205	0.00168206	0.0213239	0.217568
ZNRF2	0.347326	0.15687	0.673508	0.781944	0.633683	0.930206	58.407	62.9604	0.0037886	0.0213239	0.217568
TERF2IP	0.347104	0.166779	0.640216	0.781944	0.615268	0.948621	56.5205	61.0738	0.00169365	0.0213239	0.217568
IKBKG	0.344706	0.158734	0.65472	0.781944	0.614215	0.949674	57.4627	62.016	0.00269638	0.0213239	0.217568
GAPDH	0.343633	0.161179	0.643151	0.781944	0.633862	0.930027	56.861	61.4144	0.00202991	0.0213239	0.217568
PPP4R3B	0.338656	0.152079	0.65829	0.781944	0.651228	0.912661	57.9441	62.4974	0.00318245	0.0213239	0.217568
SMTN	0.33311	0.140814	0.675925	0.781944	0.642021	0.921868	58.9061	63.4595	0.00519154	0.0220982	0.225468
SPRED2	0.332994	0.149302	0.639976	0.781944	0.606647	0.957242	56.9968	61.5501	0.00252352	0.0213239	0.217568
PACS1	0.327828	0.133759	0.683602	0.781944	0.651367	0.912522	59.3402	63.8936	0.0064622	0.0234665	0.239429
ZBTB7B	0.296272	0.111245	0.647611	0.781944	0.660097	0.903791	58.6096	63.1629	0.00589959	0.0228847	0.233493
FAM234A	0.276147	0.107548	0.584476	0.781944	0.618582	0.945307	55.9258	60.4791	0.00248666	0.0213239	0.217568
AC046143.3	2.86614	1.52506	6.22253	0.78125	0.62604	0.93646	57.3397	61.893	0.00267951	0.0213239	0.217568
TMCC3	4.08941	1.68825	12.9771	0.780556	0.646409	0.914702	57.5109	62.0642	0.00602539	0.0230207	0.234881
LIAS	3.84486	1.71628	10.5973	0.780556	0.630784	0.930327	56.6576	61.2109	0.00317242	0.0213239	0.217568
RAB42	3.71135	1.59304	10.796	0.780556	0.650023	0.911088	58.4294	62.9827	0.0065873	0.0236628	0.241432
NUPR1	3.52762	1.74454	8.6271	0.780556	0.619801	0.94131	54.8547	59.4081	0.00159013	0.0213239	0.217568
BCCIP	3.51698	1.60508	9.3152	0.780556	0.654365	0.906746	57.8843	62.4376	0.00439723	0.0215342	0.219714
RBM47	3.45809	1.66976	8.53174	0.780556	0.627617	0.933494	56.3618	60.9151	0.00242371	0.0213239	0.217568
ZNF132	3.3392	1.59658	8.514	0.780556	0.632363	0.928748	57.4066	61.9599	0.0039888	0.0213249	0.217578
ASS1P12	3.31087	1.59662	8.07819	0.780556	0.635356	0.925755	57.4565	62.0099	0.00329285	0.0213239	0.217568
HSPD1	3.28405	1.57345	8.11157	0.780556	0.633418	0.927693	57.8296	62.3829	0.00388017	0.0213239	0.217568
QARS	3.27596	1.56147	8.09143	0.780556	0.653833	0.907278	58.0929	62.6462	0.00409137	0.0213754	0.218094
SPI1	3.27454	1.57106	8.13733	0.780556	0.64072	0.920391	57.8219	62.3752	0.00402686	0.021351	0.217844
ZNF623	3.26193	1.5802	8.07768	0.780556	0.642862	0.918249	57.5687	62.122	0.00380737	0.0213239	0.217568
ARAP3	3.18817	1.538	7.82553	0.780556	0.637119	0.923992	58.237	62.7904	0.00449028	0.0215862	0.220244
SURF6	3.14786	1.54862	7.51259	0.780556	0.624303	0.936808	57.8845	62.4378	0.00381908	0.0213239	0.217568
ZNF322	3.13476	1.43716	8.22682	0.780556	0.626885	0.934226	59.8829	64.4362	0.00926774	0.0269012	0.274473
SLC27A5	3.13381	1.46888	7.83212	0.780556	0.659958	0.901153	59.4455	63.9989	0.0067215	0.0238256	0.243093
SORBS3	3.09409	1.51803	7.36218	0.780556	0.640509	0.920602	58.4028	62.9562	0.00434541	0.0215342	0.219714
AXIN2	3.06943	1.45061	7.74636	0.780556	0.623022	0.938089	59.5532	64.1066	0.0075654	0.024766	0.252688
SEMA4C	3.06111	1.5319	7.23693	0.780556	0.640542	0.92057	57.949	62.5024	0.00389605	0.0213249	0.217578
NFKB2	3.00902	1.51317	6.96461	0.780556	0.638839	0.922272	58.2234	62.7767	0.0039332	0.0213249	0.217578
FUS	2.98636	1.53869	6.65585	0.780556	0.627051	0.93406	57.5881	62.1415	0.00284934	0.0213239	0.217568
TMEM120A	2.91735	1.501	6.46633	0.780556	0.596142	0.964969	58.1657	62.719	0.00349077	0.0213239	0.217568
TIMM9	2.91525	1.48452	6.49259	0.780556	0.658306	0.902805	58.5953	63.1486	0.00385699	0.0213239	0.217568
MCRS1	2.90525	1.49451	6.39435	0.780556	0.61975	0.941361	58.3006	62.8539	0.00348105	0.0213239	0.217568
TMEM102	2.89533	1.46157	6.61634	0.780556	0.648786	0.912325	58.9611	63.5144	0.00492751	0.0218939	0.223383
WDR74	2.88328	1.49914	6.25623	0.780556	0.62885	0.932261	58.1525	62.7058	0.00314044	0.0213239	0.217568
MYBBP1A	2.86748	1.4633	6.47437	0.780556	0.628871	0.93224	58.7842	63.3376	0.00470877	0.0217041	0.221447
MED11	2.84829	1.43064	6.42249	0.780556	0.657819	0.903292	59.4897	64.043	0.00555805	0.0224412	0.228967
USF1	2.83684	1.528	5.96927	0.780556	0.614811	0.9463	57.1767	61.73	0.002229	0.0213239	0.217568
DYRK2	2.83205	1.46084	6.2315	0.780556	0.641452	0.919659	58.8198	63.3732	0.00414324	0.0214129	0.218476
TNIP2	2.81739	1.43524	6.32166	0.780556	0.624573	0.936538	59.2482	63.8016	0.00530754	0.0221905	0.22641
BCL7C	2.81583	1.47146	6.03493	0.780556	0.657018	0.904094	58.569	63.1223	0.00346685	0.0213239	0.217568
S100Z	2.81054	1.37531	6.64125	0.780556	0.634755	0.926356	60.3862	64.9396	0.00878758	0.0263158	0.268501
CCDC97	2.77996	1.47394	5.8526	0.780556	0.621639	0.939472	58.3342	62.8876	0.00314026	0.0213239	0.217568
ERG	2.72282	1.45751	5.72687	0.780556	0.604531	0.95658	58.3072	62.8605	0.00359006	0.0213239	0.217568
ZNF786	2.7158	1.41369	5.8217	0.780556	0.657586	0.903525	59.4667	64.0201	0.00490001	0.0218692	0.223131
FUBP3	2.68852	1.4666	5.46745	0.780556	0.634599	0.926513	58.1576	62.711	0.00268826	0.0213239	0.217568
CD2BP2	2.67844	1.45115	5.47588	0.780556	0.626235	0.934876	58.4854	63.0387	0.00308298	0.0213239	0.217568
SNX15	2.66475	1.45065	5.40183	0.780556	0.640046	0.921065	58.4599	63.0132	0.00294117	0.0213239	0.217568
TSEN54	2.65288	1.38723	5.6405	0.780556	0.647191	0.91392	59.8246	64.3779	0.0055686	0.0224412	0.228967
SRSF1	2.63988	1.4223	5.4024	0.780556	0.642866	0.918245	59.044	63.5974	0.00370303	0.0213239	0.217568
OXLD1	2.60499	1.35537	5.53558	0.780556	0.665187	0.895924	60.3249	64.8783	0.00676094	0.0238411	0.243251
CADPS2	2.39597	1.31479	4.86323	0.780556	0.593479	0.967633	60.3365	64.8899	0.00778344	0.0250055	0.255132
CIR1	2.32358	1.21255	4.96765	0.780556	0.664951	0.896161	62.3087	66.8621	0.0166181	0.0366171	0.373605
KIDINS220	0.43477	0.244995	0.725258	0.780556	0.623354	0.937757	58.568	63.1213	0.00220212	0.0213239	0.217568
LCORL	0.420128	0.230807	0.71397	0.780556	0.639143	0.921968	58.4085	62.9619	0.00217452	0.0213239	0.217568
SUSD1	0.418376	0.234505	0.697341	0.780556	0.633621	0.92749	57.4632	62.0165	0.0014124	0.0213239	0.217568
ALOX12	0.414585	0.224516	0.711287	0.780556	0.630981	0.93013	58.4023	62.9556	0.00232295	0.0213239	0.217568
USP45	0.412083	0.218019	0.727097	0.780556	0.651771	0.90934	59.3614	63.9147	0.0033354	0.0213239	0.217568
XPO1	0.411904	0.223345	0.708269	0.780556	0.640476	0.920635	58.3687	62.922	0.00216394	0.0213239	0.217568
SKP1	0.40925	0.226551	0.682783	0.780556	0.617303	0.943808	56.7331	61.2864	0.00122657	0.0213239	0.217568
KPNA5	0.408529	0.220619	0.700882	0.780556	0.643775	0.917336	58.0239	62.5772	0.00199034	0.0213239	0.217568
RHOBTB3	0.407805	0.22282	0.680178	0.780556	0.617215	0.943896	56.505	61.0583	0.00131757	0.0213239	0.217568
ZFAND6	0.404875	0.22118	0.68861	0.780556	0.635858	0.925253	57.4447	61.998	0.0014883	0.0213239	0.217568
MITD1	0.403207	0.207033	0.722359	0.780556	0.646583	0.914529	59.2995	63.8528	0.00370864	0.0213239	0.217568
GTDC1	0.401655	0.21929	0.684309	0.780556	0.638024	0.923087	57.3204	61.8737	0.00137764	0.0213239	0.217568
CD36	0.4008	0.218484	0.679829	0.780556	0.627132	0.933979	56.989	61.5423	0.00130974	0.0213239	0.217568
RCAN3	0.399699	0.216622	0.681892	0.780556	0.631097	0.930014	57.1796	61.7329	0.00140706	0.0213239	0.217568
SMOX	0.399493	0.213213	0.691858	0.780556	0.62709	0.934021	57.813	62.3664	0.00187696	0.0213239	0.217568
ADHFE1	0.397914	0.219967	0.661978	0.780556	0.621067	0.940044	55.688	60.2413	0.000841593	0.0213239	0.217568
AP4E1	0.395713	0.210054	0.680623	0.780556	0.624374	0.936737	57.1834	61.7367	0.00162147	0.0213239	0.217568
LRP8	0.392757	0.201159	0.696387	0.780556	0.628985	0.932126	58.2444	62.7977	0.00267977	0.0213239	0.217568
TIMMDC1	0.39217	0.206887	0.683534	0.780556	0.628192	0.932919	57.5713	62.1246	0.00176925	0.0213239	0.217568
MEMO1	0.391522	0.20781	0.678268	0.780556	0.623092	0.938019	57.2759	61.8292	0.00154093	0.0213239	0.217568
CTD-2368P22.1	0.390218	0.202477	0.688983	0.780556	0.635141	0.92597	57.9554	62.5087	0.0021719	0.0213239	0.217568
RNF38	0.387178	0.200559	0.68623	0.780556	0.636966	0.924146	57.9469	62.5002	0.00207303	0.0213239	0.217568
TDRKH	0.385036	0.186099	0.714355	0.780556	0.602546	0.958565	59.2788	63.8322	0.00464104	0.0216901	0.221304
MDM1	0.384598	0.202954	0.669212	0.780556	0.636236	0.924876	57.0134	61.5668	0.00138243	0.0213239	0.217568
SLC17A5	0.384217	0.203072	0.664591	0.780556	0.619967	0.941144	56.6475	61.2009	0.0012705	0.0213239	0.217568
CSTF3	0.383918	0.190027	0.701913	0.780556	0.638797	0.922314	58.809	63.3623	0.00342197	0.0213239	0.217568
THOC7	0.381929	0.194369	0.676646	0.780556	0.636784	0.924327	57.4266	61.9799	0.00205434	0.0213239	0.217568
HINFP	0.380856	0.194508	0.682244	0.780556	0.636433	0.924678	57.9201	62.4734	0.00215302	0.0213239	0.217568
ATAD2	0.380274	0.18776	0.690276	0.780556	0.639517	0.921594	58.2714	62.8247	0.00297021	0.0213239	0.217568
NT5M	0.379942	0.197713	0.662548	0.780556	0.62327	0.937841	56.6279	61.1812	0.00139615	0.0213239	0.217568
RTN1	0.378682	0.192947	0.663557	0.780556	0.622463	0.938648	56.5892	61.1425	0.00168247	0.0213239	0.217568
ERV3-1	0.378565	0.1774	0.705355	0.780556	0.625651	0.93546	58.9712	63.5245	0.0048018	0.0218343	0.222776
C20orf194	0.376709	0.197995	0.649574	0.780556	0.633324	0.927787	55.786	60.3393	0.00103984	0.0213239	0.217568
CMIP	0.376701	0.190966	0.6751	0.780556	0.629747	0.931364	57.6178	62.1712	0.00203251	0.0213239	0.217568
VPS41	0.372104	0.189719	0.66458	0.780556	0.628739	0.932372	57.2138	61.7671	0.00163429	0.0213239	0.217568
SEMA4D	0.36717	0.184017	0.664498	0.780556	0.63905	0.922061	57.3868	61.9401	0.00185186	0.0213239	0.217568
MRPL47	0.366319	0.173403	0.690651	0.780556	0.636826	0.924285	58.7302	63.2835	0.00373691	0.0213239	0.217568
EPB41	0.364009	0.176231	0.658776	0.780556	0.632779	0.928332	56.8628	61.4162	0.00217442	0.0213239	0.217568
ZNF25	0.355866	0.167665	0.670241	0.780556	0.63434	0.926771	58.0289	62.5822	0.00289798	0.0213239	0.217568
GLE1	0.354959	0.164416	0.666974	0.780556	0.615543	0.945568	57.7078	62.2611	0.00310651	0.0213239	0.217568
MACC1	0.345525	0.170512	0.623841	0.780556	0.615808	0.945304	55.4336	59.9869	0.00108088	0.0213239	0.217568
DNAL4	0.344433	0.162749	0.630706	0.780556	0.614772	0.946339	55.8114	60.3647	0.00162064	0.0213239	0.217568
VPS9D1	0.342304	0.141616	0.6954	0.780556	0.618574	0.942538	59.396	63.9493	0.00701238	0.0241285	0.246183
FAM69B	0.340017	0.156285	0.643547	0.780556	0.64271	0.918401	56.9988	61.5521	0.00230177	0.0213239	0.217568
C7orf49	0.321291	0.142426	0.621539	0.780556	0.611025	0.950086	56.2944	60.8478	0.00209446	0.0213239	0.217568
ABLIM1	0.31457	0.126965	0.654818	0.780556	0.649034	0.912077	58.4486	63.002	0.00487426	0.0218471	0.222906
PRDX5	0.313016	0.123672	0.648738	0.780556	0.638308	0.922803	58.0171	62.5704	0.00517997	0.02208	0.225282
UROD	0.271424	0.101966	0.588008	0.780556	0.642718	0.918393	56.4285	60.9819	0.00297019	0.0213239	0.217568
WIPF2	0.270936	0.0929443	0.615858	0.780556	0.656005	0.905106	57.826	62.3793	0.00577052	0.022742	0.232037
RP4-728D4.2	4.29112	1.71088	14.1637	0.779167	0.659736	0.898598	57.6298	62.1831	0.00613038	0.0231494	0.236193
MTX1	4.11345	1.71276	13.0057	0.779167	0.660491	0.897843	57.2529	61.8063	0.00532119	0.0221905	0.22641
NUBPL	4.03299	1.64766	12.7984	0.779167	0.632787	0.925546	58.0921	62.6454	0.00693104	0.0240164	0.245039
SCX	3.77893	1.65369	11.1551	0.779167	0.639395	0.918938	57.3844	61.9377	0.00550064	0.0223809	0.228352
MMAB	3.67021	1.58501	10.4443	0.779167	0.659751	0.898583	58.5489	63.1022	0.00623165	0.0232407	0.237125
RABEPK	3.45383	1.60939	8.93548	0.779167	0.63757	0.920763	57.5709	62.1242	0.00398469	0.0213249	0.217578
ZNF830	3.39932	1.61081	8.571	0.779167	0.625149	0.933185	57.3978	61.9511	0.00354636	0.0213239	0.217568
RP1-5O6.7	3.37458	1.66169	8.02859	0.779167	0.644285	0.914048	56.3556	60.909	0.00207582	0.0213239	0.217568
DENND5A	3.30807	1.59409	8.12169	0.779167	0.628072	0.930261	57.4707	62.024	0.0034258	0.0213239	0.217568
NQO1	3.3035	1.52307	8.89294	0.779167	0.636504	0.921829	58.7117	63.265	0.00678706	0.0238411	0.243251
DNTTIP1	3.2853	1.57111	8.16608	0.779167	0.636012	0.922321	57.8632	62.4165	0.00406223	0.021351	0.217844
DALRD3	3.25521	1.53734	8.29178	0.779167	0.649444	0.90889	58.4427	62.996	0.00518391	0.02208	0.225282
MRPL12	3.25513	1.56592	7.85714	0.779167	0.642021	0.916313	57.962	62.5153	0.00365634	0.0213239	0.217568
RNF25	3.23823	1.64592	7.50625	0.779167	0.614251	0.944082	55.9499	60.5033	0.00198871	0.0213239	0.217568
PDCL3	3.22994	1.53204	8.01025	0.779167	0.652308	0.906025	58.5234	63.0767	0.00480477	0.0218343	0.222776
MDFIC	3.19183	1.54536	7.79598	0.779167	0.643211	0.915123	58.1188	62.6722	0.00419787	0.0214587	0.218944
ZPR1	3.17145	1.52388	7.74901	0.779167	0.640069	0.918264	58.5057	63.059	0.00471104	0.0217041	0.221447
NGDN	3.14505	1.50547	7.80924	0.779167	0.639951	0.918382	58.7547	63.308	0.00548761	0.0223608	0.228147
BUD13	3.13937	1.54215	7.5086	0.779167	0.634798	0.923536	58.0219	62.5752	0.00394739	0.0213249	0.217578
ZNF227	3.13398	1.65843	6.76428	0.779167	0.621516	0.936817	55.2916	59.8449	0.00118187	0.0213239	0.217568
NUMBL	3.09209	1.53891	7.2517	0.779167	0.644742	0.913591	57.9398	62.4932	0.003647	0.0213239	0.217568
SNRPA1	3.07447	1.48698	7.45044	0.779167	0.650066	0.908267	58.9556	63.5089	0.00547407	0.0223537	0.228075
SH3D19	3.06324	1.48405	7.39775	0.779167	0.645797	0.912536	58.9872	63.5405	0.00545784	0.0223403	0.227938
NCOA5	3.05399	1.50147	7.2696	0.779167	0.653611	0.904723	58.635	63.1884	0.00468183	0.0217041	0.221447
RABEP2	3.04634	1.53281	6.97876	0.779167	0.632434	0.925899	57.9409	62.4942	0.00341075	0.0213239	0.217568
NDUFS2	3.04119	1.54098	6.90626	0.779167	0.639816	0.918517	57.8213	62.3746	0.00307065	0.0213239	0.217568
NCALD	3.03043	1.45706	7.4731	0.779167	0.651667	0.906666	59.3867	63.9401	0.00676069	0.0238411	0.243251
VCPKMT	2.983	1.53644	6.57535	0.779167	0.63735	0.920984	57.6664	62.2197	0.00275225	0.0213239	0.217568
MIER2	2.98232	1.55503	6.52345	0.779167	0.620791	0.937543	57.2176	61.7709	0.00235751	0.0213239	0.217568
RRP7A	2.9603	1.4679	6.82235	0.779167	0.634098	0.924235	59.0395	63.5928	0.00499031	0.0219585	0.224043
ZNF641	2.88188	1.46941	6.37938	0.779167	0.645738	0.912595	58.8149	63.3683	0.00411247	0.0214029	0.218374
MAP3K9	2.82412	1.51327	5.97816	0.779167	0.630125	0.928208	57.4904	62.0437	0.00253126	0.0213239	0.217568
RASSF4	2.82373	1.45016	6.45272	0.779167	0.646049	0.912284	58.8908	63.4441	0.00531726	0.0221905	0.22641
SLC37A4	2.81342	1.37458	6.59192	0.779167	0.663527	0.894807	60.4403	64.9937	0.0086282	0.0261487	0.266795
EEF1D	2.76011	1.46098	5.7681	0.779167	0.650196	0.908138	58.6107	63.164	0.00326328	0.0213239	0.217568
ZBTB18	2.75694	1.41721	6.1768	0.779167	0.632773	0.925561	59.4476	64.0009	0.00578658	0.0227444	0.232061
BRD7	2.67697	1.49824	5.28515	0.779167	0.625885	0.932448	57.228	61.7813	0.00182778	0.0213239	0.217568
CGNL1	2.67425	1.3989	5.80141	0.779167	0.611898	0.946436	59.5103	64.0636	0.00579253	0.0227444	0.232061
SCRN2	2.64819	1.4437	5.43931	0.779167	0.607344	0.950989	58.4749	63.0282	0.00334236	0.0213239	0.217568
NUDT18	2.62298	1.35414	5.63301	0.779167	0.662682	0.895652	60.4058	64.9591	0.00708796	0.0242016	0.246929
EPAS1	2.61035	1.41382	5.31562	0.779167	0.613266	0.945067	59.0145	63.5678	0.0039524	0.0213249	0.217578
KCNJ2	2.58436	1.32083	5.73171	0.779167	0.640296	0.918037	60.886	65.4393	0.00974244	0.0274244	0.279811
ZNF17	2.49744	1.34324	5.44323	0.779167	0.646193	0.91214	60.051	64.6043	0.00866665	0.0261742	0.267056
EPOP	2.47225	1.37235	4.95963	0.779167	0.646569	0.911765	59.4526	64.0059	0.0048331	0.0218355	0.222788
NF2	2.41418	1.32783	4.75474	0.779167	0.629238	0.929095	60.3591	64.9124	0.0058568	0.0228451	0.233089
MFSD5	2.27929	1.2682	4.48342	0.779167	0.640473	0.917861	61.1849	65.7383	0.00882252	0.0263379	0.268725
LRPAP1	2.06407	1.18764	3.84625	0.779167	0.661827	0.896506	62.274	66.8273	0.0131824	0.032068	0.32719
GRB14	0.454679	0.237893	0.792682	0.779167	0.635437	0.922896	61.0255	65.5789	0.00906542	0.0266584	0.271996
SLC30A6	0.420022	0.234238	0.705689	0.779167	0.638795	0.919539	57.9412	62.4945	0.00171106	0.0213239	0.217568
MAP3K5	0.417175	0.232036	0.701629	0.779167	0.637353	0.92098	57.7933	62.3466	0.00161764	0.0213239	0.217568
TPST1	0.409117	0.218726	0.711798	0.779167	0.626925	0.931409	58.6428	63.1961	0.0025144	0.0213239	0.217568
ZCCHC17	0.408931	0.226628	0.685886	0.779167	0.619904	0.93843	57.0479	61.6012	0.00127072	0.0213239	0.217568
ORC5	0.407502	0.217629	0.707514	0.779167	0.628587	0.929746	58.4535	63.0068	0.00237189	0.0213239	0.217568
NFAT5	0.404756	0.214786	0.706271	0.779167	0.638875	0.919459	58.4668	63.0201	0.00243614	0.0213239	0.217568
TEX10	0.403618	0.209576	0.713303	0.779167	0.628428	0.929906	58.814	63.3673	0.00308445	0.0213239	0.217568
NFX1	0.402073	0.210083	0.70835	0.779167	0.630008	0.928326	58.656	63.2094	0.00273644	0.0213239	0.217568
CCDC14	0.401927	0.214584	0.697605	0.779167	0.617568	0.940765	58.0871	62.6404	0.00203975	0.0213239	0.217568
TRPC6	0.399902	0.218073	0.676078	0.779167	0.61796	0.940373	56.742	61.2953	0.00121393	0.0213239	0.217568
PRRC2C	0.399656	0.202964	0.723058	0.779167	0.648356	0.909977	59.4036	63.9569	0.0040176	0.021351	0.217844
UBE2E3	0.399239	0.217298	0.678738	0.779167	0.629469	0.928865	56.9999	61.5533	0.00128756	0.0213239	0.217568
FAM160B1	0.39618	0.211455	0.686131	0.779167	0.626153	0.932181	57.5973	62.1506	0.00170317	0.0213239	0.217568
CD151	0.395737	0.210683	0.680055	0.779167	0.621375	0.936959	57.1448	61.6981	0.00159173	0.0213239	0.217568
SERPINE2	0.394106	0.209971	0.671547	0.779167	0.610717	0.947616	56.4929	61.0462	0.00140354	0.0213239	0.217568
NDC1	0.393905	0.209036	0.678518	0.779167	0.623974	0.934359	57.1264	61.6798	0.00157089	0.0213239	0.217568
CECR2	0.392856	0.190375	0.733062	0.779167	0.643079	0.915255	59.9755	64.5288	0.0056529	0.0225907	0.230493
CNOT6L	0.391415	0.20529	0.683974	0.779167	0.625429	0.932904	57.6169	62.1703	0.00184648	0.0213239	0.217568
LOXL3	0.39099	0.189408	0.729897	0.779167	0.653979	0.904354	59.8749	64.4282	0.00546047	0.0223403	0.227938
SELENOT	0.390895	0.209087	0.671903	0.779167	0.617516	0.940817	56.8623	61.4156	0.00131766	0.0213239	0.217568
UBP1	0.390529	0.198256	0.696269	0.779167	0.628015	0.930319	58.2809	62.8342	0.0027823	0.0213239	0.217568
PPM1A	0.389794	0.208235	0.670817	0.779167	0.633651	0.924682	56.8665	61.4198	0.00129536	0.0213239	0.217568
SUZ12	0.386991	0.197101	0.693938	0.779167	0.640164	0.918169	58.3434	62.8967	0.00259723	0.0213239	0.217568
WIPI1	0.382239	0.191825	0.690469	0.779167	0.638602	0.919731	58.291	62.8443	0.00269384	0.0213239	0.217568
TMEM219	0.381847	0.197954	0.671146	0.779167	0.618107	0.940226	57.1652	61.7186	0.00163653	0.0213239	0.217568
SLC39A3	0.380073	0.192353	0.681652	0.779167	0.620223	0.93811	57.8436	62.3969	0.00228142	0.0213239	0.217568
SALL2	0.374992	0.187131	0.677251	0.779167	0.625844	0.932489	57.7582	62.3116	0.00234538	0.0213239	0.217568
GPR1	0.37481	0.204779	0.614806	0.779167	0.586792	0.971542	52.2347	56.788	0.000355429	0.0213239	0.217568
TCEA2	0.371806	0.171472	0.713027	0.779167	0.633894	0.924439	59.5556	64.109	0.00556459	0.0224412	0.228967
LBR	0.369294	0.182781	0.678359	0.779167	0.637176	0.921158	58.0794	62.6327	0.00249525	0.0213239	0.217568
PRKCB	0.363711	0.179475	0.665794	0.779167	0.640545	0.917788	57.5726	62.1259	0.00208385	0.0213239	0.217568
HMGN1	0.360188	0.17991	0.64921	0.779167	0.618139	0.940195	56.6364	61.1898	0.00149241	0.0213239	0.217568
TCEA1	0.360119	0.178138	0.653337	0.779167	0.610334	0.947999	56.8469	61.4003	0.00172525	0.0213239	0.217568
RBPMS2	0.350064	0.182107	0.610933	0.779167	0.601489	0.956845	54.2355	58.7889	0.000546325	0.0213239	0.217568
ECD	0.345356	0.161129	0.652115	0.779167	0.64692	0.911413	57.3392	61.8925	0.00242292	0.0213239	0.217568
MYH9	0.342103	0.148393	0.683163	0.779167	0.644665	0.913669	58.997	63.5503	0.00507419	0.0220352	0.224825
JTB	0.341831	0.147775	0.675589	0.779167	0.618812	0.939521	58.5848	63.1381	0.00472902	0.0217041	0.221447
RABL2A	0.340689	0.146678	0.687078	0.779167	0.653796	0.904537	59.2216	63.7749	0.00546552	0.0223533	0.228071
ATP6V1A	0.334119	0.15455	0.628439	0.779167	0.613732	0.944601	56.2401	60.7935	0.00179635	0.0213239	0.217568
AP2S1	0.333936	0.155467	0.626153	0.779167	0.619552	0.938781	56.1089	60.6622	0.00166358	0.0213239	0.217568
COPZ1	0.330513	0.150692	0.626926	0.779167	0.623957	0.934377	56.2947	60.848	0.0019157	0.0213239	0.217568
PITPNC1	0.318758	0.125941	0.669259	0.779167	0.650891	0.907442	58.9362	63.4895	0.00617691	0.0232127	0.236839
UBE2O	0.315739	0.134636	0.633256	0.779167	0.61432	0.944013	57.2254	61.7787	0.00307126	0.0213239	0.217568
ZBTB38	0.306299	0.114925	0.653353	0.779167	0.637277	0.921056	58.4575	63.0108	0.00631538	0.0233431	0.23817
PWWP2B	3.76033	1.6229	10.9956	0.777778	0.627412	0.928144	57.992	62.5453	0.00591082	0.0228904	0.233551
ARL11	3.4577	1.58252	9.12956	0.777778	0.645155	0.9104	58.1089	62.6622	0.00489993	0.0218692	0.223131
CXCR1	3.4401	1.49352	10.1913	0.777778	0.608082	0.947474	59.3905	63.9439	0.0103855	0.0282579	0.288316
APOBEC3G	3.38319	1.53553	8.99343	0.777778	0.659227	0.896328	58.7855	63.3388	0.00614494	0.0231761	0.236466
AIMP2	3.36468	1.59643	8.64295	0.777778	0.629359	0.926197	57.521	62.0744	0.00406566	0.021351	0.217844
DUSP1	3.35887	1.62115	8.37091	0.777778	0.621599	0.933956	56.9809	61.5343	0.00323863	0.0213239	0.217568
IMP3	3.33652	1.56847	8.46626	0.777778	0.6389	0.916656	58.0571	62.6104	0.00447389	0.0215862	0.220244
RNF144B	3.32843	1.44611	9.88034	0.777778	0.617119	0.938437	59.9312	64.4846	0.0129157	0.0317179	0.323618
ZNF438	3.31948	1.52336	8.88677	0.777778	0.627387	0.928169	58.7654	63.3187	0.00667934	0.0237807	0.242634
NIFK	3.22981	1.52278	8.21172	0.777778	0.641409	0.914147	58.6409	63.1942	0.00552211	0.0224049	0.228598
AC083884.8	3.21315	1.50271	8.32086	0.777778	0.625416	0.93014	58.9128	63.4661	0.00652919	0.0235714	0.240499
HAX1	3.21078	1.49148	8.33297	0.777778	0.645598	0.909957	59.1404	63.6937	0.00689587	0.0239746	0.244613
GPX3	3.20088	1.63288	7.51288	0.777778	0.63387	0.921685	56.0143	60.5677	0.00227472	0.0213239	0.217568
DDX18	3.19904	1.46628	8.49954	0.777778	0.644543	0.911012	59.5498	64.1032	0.0083012	0.0256883	0.262098
MRPL9	3.16573	1.51232	7.79292	0.777778	0.623533	0.932022	58.6671	63.2204	0.00519741	0.0221012	0.225499
SNAP47	3.14783	1.56444	7.29669	0.777778	0.649809	0.905747	57.7256	62.2789	0.00298767	0.0213239	0.217568
ZNF658	3.1293	1.5214	7.5191	0.777778	0.628779	0.926776	58.4176	62.9709	0.00450347	0.0215862	0.220244
SNF8	3.11974	1.61177	6.95139	0.777778	0.634849	0.920707	56.4075	60.9608	0.00190269	0.0213239	0.217568
NR4A1	3.11571	1.50063	7.53727	0.777778	0.644243	0.911312	58.8244	63.3777	0.00505817	0.0220142	0.224611
ASB1	3.06411	1.50288	7.26332	0.777778	0.635644	0.919912	58.607	63.1603	0.00464083	0.0216901	0.221304
ATF5	3.05884	1.5513	6.94292	0.777778	0.63324	0.922316	57.5911	62.1444	0.00294066	0.0213239	0.217568
PLEKHG1	3.05874	1.5258	7.05397	0.777778	0.637933	0.917622	58.1588	62.7122	0.00364593	0.0213239	0.217568
ZKSCAN3	3.04139	1.51749	7.10707	0.777778	0.657365	0.898191	58.2959	62.8493	0.00396706	0.0213249	0.217578
BDKRB2	3.01611	1.59268	6.62532	0.777778	0.627419	0.928137	56.2973	60.8507	0.00195702	0.0213239	0.217568
CRIP2	3.01072	1.53686	6.69479	0.777778	0.616977	0.938579	57.715	62.2684	0.00291934	0.0213239	0.217568
ZNF263	2.99963	1.50791	6.8263	0.777778	0.640271	0.915285	58.3621	62.9155	0.00376175	0.0213239	0.217568
CHCHD10	2.98252	1.4541	7.07823	0.777778	0.647555	0.908	59.3482	63.9015	0.00603693	0.023026	0.234934
SLC19A1	2.96556	1.44475	7.13518	0.777778	0.638901	0.916655	59.4457	63.999	0.00662612	0.0236978	0.241789
FAM65A	2.92784	1.50964	6.56292	0.777778	0.631313	0.924243	58.0083	62.5617	0.00343437	0.0213239	0.217568
VAV1	2.90715	1.479	6.57404	0.777778	0.632822	0.922733	58.6254	63.1788	0.0042741	0.0215251	0.219621
AC007228.9	2.90474	1.50166	6.62391	0.777778	0.607123	0.948433	57.9857	62.539	0.00391939	0.0213249	0.217578
TARBP2	2.87303	1.50399	6.171	0.777778	0.618183	0.937373	58.0184	62.5718	0.00289261	0.0213239	0.217568
POFUT1	2.87153	1.50906	6.22064	0.777778	0.632753	0.922802	57.8394	62.3927	0.00293422	0.0213239	0.217568
VCAM1	2.86705	1.47859	6.46258	0.777778	0.592811	0.962745	58.2878	62.8411	0.00439056	0.0215342	0.219714
RBM34	2.86	1.47977	6.33627	0.777778	0.62633	0.929225	58.4153	62.9687	0.00392339	0.0213249	0.217578
RNF220	2.84884	1.50831	6.03453	0.777778	0.62558	0.929975	57.8436	62.3969	0.00258865	0.0213239	0.217568
AQP3	2.84075	1.481	6.14679	0.777778	0.631652	0.923904	58.3868	62.9401	0.0034604	0.0213239	0.217568
TICAM1	2.83921	1.48023	6.17307	0.777778	0.626116	0.92944	58.3831	62.9365	0.00353127	0.0213239	0.217568
PTPN6	2.82196	1.47774	6.10312	0.777778	0.632037	0.923519	58.3905	62.9439	0.00347571	0.0213239	0.217568
PARP10	2.80803	1.45598	6.21394	0.777778	0.623197	0.932359	58.7389	63.2922	0.0044811	0.0215862	0.220244
AMOTL2	2.68364	1.43766	5.59715	0.777778	0.610232	0.945323	58.7161	63.2695	0.00381185	0.0213239	0.217568
EXOC8	2.67598	1.43939	5.51865	0.777778	0.641178	0.914378	58.7512	63.3045	0.00347259	0.0213239	0.217568
RCC1L	2.63796	1.37123	5.67805	0.777778	0.64316	0.912396	60.0859	64.6392	0.00644003	0.0234535	0.239296
PLSCR3	2.61172	1.39258	5.38002	0.777778	0.640108	0.915448	59.609	64.1624	0.00464079	0.0216901	0.221304
GALNT11	2.54259	1.37277	5.32603	0.777778	0.642919	0.912637	59.7066	64.26	0.0057594	0.022732	0.231934
ANKRD49	2.51675	1.24056	5.84074	0.777778	0.64876	0.906795	62.1188	66.6721	0.0173393	0.037624	0.383878
H19	2.47574	1.34719	5.0564	0.777778	0.606148	0.949408	59.9634	64.5167	0.00628699	0.0233222	0.237957
FDPS	2.41441	1.32318	4.82746	0.777778	0.648049	0.907507	60.4289	64.9823	0.00649698	0.0235252	0.240028
CD38	2.18833	1.23753	4.22803	0.777778	0.604967	0.950589	61.3901	65.9434	0.0111459	0.0292877	0.298822
PIGB	0.431115	0.249724	0.688957	0.777778	0.606231	0.949325	56.0392	60.5926	0.000925625	0.0213239	0.217568
APLF	0.428821	0.239683	0.724538	0.777778	0.640449	0.915106	58.7631	63.3164	0.00227983	0.0213239	0.217568
CEP295	0.420604	0.225233	0.731415	0.777778	0.638146	0.91741	59.2849	63.8382	0.00335427	0.0213239	0.217568
DNAH14	0.41928	0.233829	0.701253	0.777778	0.630212	0.925343	57.6433	62.1966	0.00159189	0.0213239	0.217568
MINDY3	0.416327	0.220305	0.729643	0.777778	0.631551	0.924005	59.3147	63.8681	0.00348909	0.0213239	0.217568
BMS1P7	0.416294	0.222059	0.726846	0.777778	0.640533	0.915022	59.2034	63.7568	0.00318982	0.0213239	0.217568
VAMP7	0.413755	0.230567	0.689766	0.777778	0.626768	0.928788	57.092	61.6454	0.00130498	0.0213239	0.217568
FANCL	0.412644	0.221619	0.716033	0.777778	0.636727	0.918828	58.7623	63.3157	0.00259871	0.0213239	0.217568
YTHDC2	0.412406	0.226675	0.699075	0.777778	0.63315	0.922406	57.7811	62.3345	0.00171753	0.0213239	0.217568
RIC8B	0.411515	0.227166	0.697224	0.777778	0.63503	0.920526	57.7511	62.3044	0.00158984	0.0213239	0.217568
RPAP2	0.408423	0.219274	0.704861	0.777778	0.621596	0.93396	58.2603	62.8137	0.0022016	0.0213239	0.217568
DNM1L	0.407829	0.219944	0.703442	0.777778	0.632916	0.92264	58.2318	62.7851	0.00208063	0.0213239	0.217568
ITGA9-AS1	0.406285	0.219894	0.697454	0.777778	0.633861	0.921695	57.9381	62.4914	0.00184182	0.0213239	0.217568
CD99L2	0.406116	0.213529	0.716111	0.777778	0.643062	0.912493	58.9567	63.51	0.00296153	0.0213239	0.217568
TUBA1C	0.401185	0.209675	0.709285	0.777778	0.631805	0.923751	58.745	63.2983	0.00279167	0.0213239	0.217568
ZNF185	0.398123	0.210994	0.693215	0.777778	0.626526	0.92903	57.9375	62.4908	0.00201052	0.0213239	0.217568
PPDPF	0.397631	0.21414	0.676028	0.777778	0.620817	0.934739	56.7567	61.31	0.00136807	0.0213239	0.217568
DGKG	0.394544	0.21015	0.682838	0.777778	0.614149	0.941407	57.4326	61.986	0.00164361	0.0213239	0.217568
EDEM3	0.394079	0.213885	0.672568	0.777778	0.631162	0.924393	56.8199	61.3732	0.0011889	0.0213239	0.217568
PEX7	0.392979	0.175652	0.777288	0.777778	0.668099	0.887457	61.4473	66.0007	0.0120152	0.0304337	0.310515
SNN	0.391039	0.20874	0.672106	0.777778	0.615761	0.939794	56.8449	61.3982	0.00134789	0.0213239	0.217568
ZWILCH	0.390357	0.208313	0.67076	0.777778	0.624715	0.930841	56.7984	61.3517	0.00130788	0.0213239	0.217568
SMS	0.388777	0.203411	0.68045	0.777778	0.615037	0.940518	57.4797	62.033	0.00178968	0.0213239	0.217568
MARCH2	0.387778	0.20476	0.674084	0.777778	0.623551	0.932004	57.1508	61.7041	0.00150965	0.0213239	0.217568
MFF	0.387673	0.204377	0.672435	0.777778	0.599658	0.955898	56.9784	61.5317	0.00149268	0.0213239	0.217568
PPA2	0.387096	0.205628	0.669581	0.777778	0.628896	0.92666	56.8714	61.4247	0.00134299	0.0213239	0.217568
ZMAT3	0.385263	0.183949	0.726072	0.777778	0.64652	0.909036	59.8433	64.3966	0.0055507	0.0224412	0.228967
ZZZ3	0.383636	0.199618	0.66594	0.777778	0.622686	0.93287	56.5902	61.1436	0.00151253	0.0213239	0.217568
RNF216	0.382962	0.206162	0.649915	0.777778	0.610468	0.945087	55.5755	60.1288	0.000834043	0.0213239	0.217568
TMPPE	0.375789	0.187779	0.676419	0.777778	0.63581	0.919746	57.6669	62.2203	0.00228718	0.0213239	0.217568
GALNT2	0.37245	0.180737	0.692718	0.777778	0.640321	0.915235	58.7044	63.2577	0.00337202	0.0213239	0.217568
TRAM2-AS1	0.372068	0.173961	0.707099	0.777778	0.626148	0.929408	59.3493	63.9026	0.00481933	0.0218343	0.222776
ANXA9	0.368773	0.178911	0.681721	0.777778	0.624931	0.930625	58.2079	62.7612	0.00292665	0.0213239	0.217568
LIPA	0.364587	0.183847	0.655523	0.777778	0.615291	0.940265	56.9113	61.4646	0.00154593	0.0213239	0.217568
UBB	0.362761	0.181516	0.637116	0.777778	0.608345	0.947211	55.2402	59.7935	0.00124445	0.0213239	0.217568
BCL7B	0.362661	0.169167	0.685294	0.777778	0.632314	0.923241	58.5485	63.1018	0.00374918	0.0213239	0.217568
SMARCA2	0.362553	0.166114	0.703312	0.777778	0.645399	0.910156	59.3896	63.9429	0.00511218	0.022036	0.224833
UBL4A	0.362378	0.180753	0.654602	0.777778	0.618659	0.936897	56.872	61.4254	0.00165564	0.0213239	0.217568
ALOX12-AS1	0.359938	0.1769	0.655212	0.777778	0.61912	0.936435	56.9736	61.5269	0.00184978	0.0213239	0.217568
HYI	0.352301	0.167674	0.659691	0.777778	0.63375	0.921806	57.6139	62.1672	0.00236179	0.0213239	0.217568
GSN	0.344167	0.155986	0.661007	0.777778	0.632904	0.922651	57.8406	62.3939	0.00316849	0.0213239	0.217568
GAMT	0.343474	0.145453	0.700779	0.777778	0.616726	0.93883	59.6613	64.2146	0.00677561	0.0238411	0.243251
PARD6A	0.333466	0.147723	0.65415	0.777778	0.61438	0.941175	57.7899	62.3433	0.00330378	0.0213239	0.217568
ANKRD33B	0.329781	0.146999	0.645002	0.777778	0.639103	0.916452	57.5336	62.087	0.00279372	0.0213239	0.217568
KIAA1524	0.328187	0.144877	0.646092	0.777778	0.650744	0.904812	57.6421	62.1955	0.00297028	0.0213239	0.217568
SPIN1	0.325038	0.139151	0.646437	0.777778	0.642466	0.91309	57.6662	62.2196	0.00346885	0.0213239	0.217568
NAA38	0.320237	0.133273	0.659148	0.777778	0.632375	0.923181	58.5166	63.07	0.00450052	0.0215862	0.220244
CTDNEP1	0.31421	0.132059	0.634552	0.777778	0.629973	0.925583	57.4344	61.9878	0.00322744	0.0213239	0.217568
RAB5B	0.309981	0.130478	0.630829	0.777778	0.627246	0.92831	57.4433	61.9966	0.00305258	0.0213239	0.217568
ZDHHC3	0.305441	0.124033	0.633876	0.777778	0.628703	0.926853	57.6887	62.242	0.0037778	0.0213239	0.217568
TPM2	0.302444	0.114599	0.65175	0.777778	0.63127	0.924286	58.5492	63.1025	0.00602316	0.0230207	0.234881
ACTR1A	0.299362	0.107996	0.656389	0.777778	0.614047	0.941509	58.6957	63.2491	0.0075704	0.024766	0.252688
HDAC5	0.273696	0.0924821	0.636606	0.777778	0.649547	0.906009	58.6714	63.2247	0.00743495	0.0245777	0.250766
OSMR	4.58963	1.74819	16.2569	0.776389	0.666335	0.886443	57.5955	62.1488	0.00651446	0.0235656	0.24044
COQ10A	3.9405	1.66777	11.9706	0.776389	0.631637	0.921141	57.57	62.1233	0.00566632	0.0226026	0.230615
TMEM186	3.58595	1.59518	9.84178	0.776389	0.634079	0.918699	58.1771	62.7304	0.00531149	0.0221905	0.22641
CASZ1	3.4645	1.62556	8.80414	0.776389	0.623272	0.929505	57.3447	61.898	0.00338833	0.0213239	0.217568
ZNF2	3.3593	1.54423	8.90183	0.776389	0.620902	0.931876	58.4885	63.0418	0.00590168	0.0228847	0.233493
AFMID	3.35725	1.5445	9.13994	0.776389	0.633665	0.919112	58.4483	63.0017	0.00636355	0.0233588	0.23833
PDCD2L	3.32886	1.51999	8.75189	0.776389	0.622842	0.929936	58.9016	63.455	0.00635661	0.0233588	0.23833
CCDC59	3.32834	1.57032	8.54246	0.776389	0.609556	0.943222	57.901	62.4543	0.00463567	0.0216901	0.221304
RERG	3.31942	1.51863	8.90922	0.776389	0.630264	0.922514	58.8667	63.42	0.00682258	0.0239139	0.243993
SMYD5	3.30424	1.56534	8.18886	0.776389	0.626409	0.926369	58.0623	62.6156	0.00410024	0.0213785	0.218124
EMID1	3.18453	1.46796	8.28889	0.776389	0.633068	0.919709	59.5009	64.0543	0.00776259	0.0250007	0.255082
ATP5SL	3.17796	1.53583	7.61128	0.776389	0.636632	0.916146	58.326	62.8793	0.00410071	0.0213785	0.218124
PPAN	3.17541	1.54284	7.64656	0.776389	0.627405	0.925373	58.1212	62.6745	0.0040571	0.021351	0.217844
RASD1	3.12655	1.46193	7.89189	0.776389	0.648102	0.904675	59.5346	64.0879	0.00720586	0.0243219	0.248157
TAGAP	3.11387	1.57566	7.13086	0.776389	0.622074	0.930704	57.2157	61.769	0.00269881	0.0213239	0.217568
PET117	3.06617	1.50831	7.26055	0.776389	0.626582	0.926196	58.495	63.0483	0.00447865	0.0215862	0.220244
FCGR1B	3.02928	1.43369	7.51516	0.776389	0.628818	0.92396	59.8198	64.3731	0.00768683	0.0249137	0.254195
A2M	3.02906	1.49238	7.13369	0.776389	0.643075	0.909702	58.7564	63.3097	0.00474028	0.0217041	0.221447
ZNFX1	3.01914	1.55112	6.79383	0.776389	0.599394	0.953384	57.3666	61.9199	0.00283558	0.0213239	0.217568
WRAP53	3.01591	1.50698	6.97484	0.776389	0.647593	0.905185	58.4032	62.9565	0.00407645	0.021351	0.217844
KLRB1	2.99752	1.48437	7.14075	0.776389	0.612805	0.939972	58.6952	63.2485	0.00524904	0.022143	0.225925
UBIAD1	2.99699	1.43198	7.25852	0.776389	0.658567	0.894211	59.8057	64.3591	0.00721617	0.0243219	0.248157
ZNF74	2.98374	1.4274	7.42837	0.776389	0.629332	0.923445	59.7828	64.3361	0.00806718	0.0253679	0.258829
SLC25A25	2.93666	1.47101	6.74713	0.776389	0.629984	0.922794	58.8764	63.4298	0.0048585	0.0218355	0.222788
ZNF549	2.93261	1.46992	6.7592	0.776389	0.663567	0.88921	58.9377	63.491	0.0048563	0.0218355	0.222788
FCAR	2.93042	1.3779	7.56479	0.776389	0.627913	0.924865	60.5035	65.0568	0.0115992	0.0298738	0.304803
RBM48	2.92474	1.48699	6.68754	0.776389	0.624265	0.928512	58.4639	63.0173	0.0043554	0.0215342	0.219714
RPSAP3	2.91903	1.44635	6.84475	0.776389	0.634326	0.918451	59.2872	63.8405	0.00604064	0.0230286	0.234961
RUSC2	2.87908	1.52224	6.20879	0.776389	0.629632	0.923146	57.5454	62.0988	0.00263629	0.0213239	0.217568
IER2	2.85616	1.47812	6.23619	0.776389	0.629127	0.923651	58.4819	63.0352	0.00369879	0.0213239	0.217568
NEIL2	2.84552	1.50164	6.01628	0.776389	0.633379	0.919398	57.9932	62.5465	0.00269474	0.0213239	0.217568
CBX2	2.79147	1.40731	6.52751	0.776389	0.603586	0.949192	59.5689	64.1222	0.00752509	0.0247139	0.252156
LTB	2.78417	1.44739	5.98351	0.776389	0.637278	0.915499	58.9657	63.519	0.00407525	0.021351	0.217844
LIMS2	2.76566	1.48441	5.74975	0.776389	0.607878	0.944899	57.9572	62.5106	0.00279637	0.0213239	0.217568
CSF2RA	2.71121	1.38643	6.15422	0.776389	0.621009	0.931769	59.897	64.4504	0.00729665	0.0243796	0.248745
PSMB10	2.70914	1.45167	5.63691	0.776389	0.627382	0.925396	58.5893	63.1426	0.00335601	0.0213239	0.217568
CRTC2	2.6724	1.47668	5.35001	0.776389	0.61284	0.939938	57.8076	62.361	0.00229661	0.0213239	0.217568
IDO1	2.67156	1.39205	5.80763	0.776389	0.63807	0.914708	59.7216	64.2749	0.00602043	0.0230207	0.234881
ZNF234	2.52129	1.37751	5.09558	0.776389	0.650111	0.902667	59.5792	64.1325	0.00475005	0.021728	0.221691
KAT6B	2.44916	1.40604	4.71474	0.776389	0.624642	0.928135	58.4766	63.03	0.00305892	0.0213239	0.217568
RPL7AP64	2.44632	1.34762	4.89783	0.776389	0.631126	0.921652	59.9892	64.5425	0.00558022	0.0224543	0.229101
EPC1	2.2407	1.31217	4.37262	0.776389	0.623351	0.929427	59.8185	64.3718	0.00681363	0.0239006	0.243857
TSPAN12	2.22032	1.17823	4.64268	0.776389	0.612532	0.940246	62.6259	67.1793	0.0207425	0.0421811	0.430374
CDKL3	0.498533	0.290941	0.808285	0.776389	0.637552	0.915226	60.9797	65.533	0.00609283	0.023089	0.235578
UNC13B	0.447512	0.248472	0.755037	0.776389	0.635793	0.916985	59.7259	64.2792	0.00381906	0.0213239	0.217568
ATG5	0.440697	0.196937	0.83933	0.776389	0.656356	0.896422	62.526	67.0793	0.0229632	0.0452043	0.461219
MAN2A1	0.422752	0.23979	0.697851	0.776389	0.627615	0.925163	57.3087	61.862	0.00130105	0.0213239	0.217568
ATP8A1	0.420488	0.233812	0.710653	0.776389	0.633557	0.919221	58.2454	62.7988	0.00188605	0.0213239	0.217568
MFSD11	0.420233	0.239735	0.689647	0.776389	0.610793	0.941985	56.8213	61.3746	0.00106515	0.0213239	0.217568
SIAE	0.417061	0.232187	0.695594	0.776389	0.620755	0.932023	57.3306	61.884	0.00146445	0.0213239	0.217568
CCDC18-AS1	0.416984	0.201326	0.77575	0.776389	0.620596	0.932182	61.0535	65.6068	0.00946221	0.0270976	0.276477
PDE5A	0.413503	0.230323	0.689296	0.776389	0.63217	0.920608	57.076	61.6294	0.00129389	0.0213239	0.217568
ST3GAL3	0.412716	0.221403	0.71564	0.776389	0.634068	0.91871	58.7298	63.2831	0.00261854	0.0213239	0.217568
LRRC8D	0.411343	0.224405	0.698692	0.776389	0.636628	0.91615	57.7796	62.3329	0.00178564	0.0213239	0.217568
TAF9	0.408454	0.188055	0.800567	0.776389	0.658665	0.894112	61.9146	66.4679	0.0137132	0.0327688	0.334341
TAGLN2	0.40798	0.226001	0.683499	0.776389	0.619948	0.93283	56.9396	61.493	0.00122071	0.0213239	0.217568
REPS2	0.406644	0.218848	0.704805	0.776389	0.637367	0.915411	58.3735	62.9269	0.00215331	0.0213239	0.217568
TBCK	0.406223	0.216895	0.699672	0.776389	0.628443	0.924334	57.9811	62.5344	0.00212421	0.0213239	0.217568
ERMP1	0.405927	0.212554	0.710819	0.776389	0.63201	0.920768	58.6167	63.17	0.00286429	0.0213239	0.217568
UBE2W	0.405237	0.221365	0.689311	0.776389	0.619091	0.933687	57.4549	62.0083	0.00150663	0.0213239	0.217568
CIDECP	0.402655	0.218667	0.682214	0.776389	0.615138	0.93764	56.9915	61.5449	0.00142134	0.0213239	0.217568
POLA1	0.401484	0.210082	0.710798	0.776389	0.632726	0.920052	58.8241	63.3774	0.00283245	0.0213239	0.217568
CCT2	0.397849	0.215137	0.678243	0.776389	0.615901	0.936877	56.9696	61.5229	0.00135281	0.0213239	0.217568
ITGB5	0.397317	0.198736	0.721842	0.776389	0.61886	0.933918	59.364	63.9174	0.00429057	0.0215251	0.219621
MYLK	0.397169	0.210321	0.690547	0.776389	0.629401	0.923376	57.8101	62.3634	0.00193532	0.0213239	0.217568
FAM193A	0.394698	0.201945	0.709131	0.776389	0.634093	0.918685	58.8947	63.448	0.00316747	0.0213239	0.217568
HERC2	0.394095	0.194887	0.718403	0.776389	0.63844	0.914338	59.2796	63.8329	0.0042832	0.0215251	0.219621
HACE1	0.392964	0.201969	0.698022	0.776389	0.627225	0.925553	58.3547	62.908	0.00262925	0.0213239	0.217568
DROSHA	0.391685	0.206338	0.685966	0.776389	0.626586	0.926192	57.7613	62.3146	0.00186274	0.0213239	0.217568
NUCB2	0.391556	0.206045	0.684799	0.776389	0.61238	0.940397	57.6705	62.2239	0.00184193	0.0213239	0.217568
MCTP1	0.391173	0.204477	0.687923	0.776389	0.627464	0.925314	57.8883	62.4417	0.00202058	0.0213239	0.217568
MEST	0.389664	0.192271	0.7178	0.776389	0.63066	0.922117	59.41	63.9633	0.00431633	0.0215342	0.219714
SRSF8	0.385521	0.197306	0.68768	0.776389	0.622613	0.930165	58.0336	62.5869	0.00231774	0.0213239	0.217568
HIF1A	0.383859	0.195008	0.686176	0.776389	0.630876	0.921902	57.9781	62.5314	0.00236841	0.0213239	0.217568
EOGT	0.383392	0.191709	0.695003	0.776389	0.636323	0.916454	58.4681	63.0214	0.00297083	0.0213239	0.217568
CYB5R3	0.382947	0.196623	0.680861	0.776389	0.625079	0.927699	57.7276	62.2809	0.0020588	0.0213239	0.217568
STXBP4	0.381885	0.204004	0.654508	0.776389	0.616094	0.936684	56.0201	60.5734	0.000979638	0.0213239	0.217568
ATL3	0.380934	0.202187	0.658782	0.776389	0.605934	0.946844	56.4207	60.9741	0.00111049	0.0213239	0.217568
CTTN	0.379734	0.197642	0.664186	0.776389	0.615367	0.937411	56.792	61.3454	0.00142431	0.0213239	0.217568
MGAT4B	0.371672	0.190171	0.657335	0.776389	0.611676	0.941102	56.6392	61.1926	0.00145371	0.0213239	0.217568
VPS28	0.367789	0.178732	0.67387	0.776389	0.606137	0.946641	57.7504	62.3037	0.00258265	0.0213239	0.217568
OTUD5	0.362357	0.175131	0.67031	0.776389	0.607988	0.94479	57.7668	62.3201	0.00256243	0.0213239	0.217568
C16orf52	0.357528	0.16764	0.672137	0.776389	0.626551	0.926226	58.0217	62.575	0.00306466	0.0213239	0.217568
CUL3	0.356064	0.166721	0.670197	0.776389	0.625093	0.927685	57.9491	62.5024	0.00301706	0.0213239	0.217568
GRK5	0.349853	0.166232	0.652125	0.776389	0.621047	0.931731	57.205	61.7583	0.0021425	0.0213239	0.217568
[truncated: 6,055 more rows]

## Sheet: S data 3-edgeR
Gene	log2FC	Unshrunk log2FC	logCPM	Pvalue	BH	BY
PAPPA2	1.93907	1.93955	1.03192	7.71432e-10	8.75261e-06	8.93029e-05
LEP	3.444	3.48621	-2.70576	1.15546e-09	8.75261e-06	8.93029e-05
ARHGEF25	1.63074	1.63294	-0.948254	5.69947e-07	0.00287823	0.0293666
NUPR1	1.21128	1.21244	-0.462418	5.07115e-06	0.0119631	0.122059
LINC01873	1.85345	1.86801	-2.89909	5.36134e-06	0.0119631	0.122059
LY6G6D	-1.44757	-1.44906	0.624469	7.0373e-06	0.0119631	0.122059
CD164	-1.38578	-1.38579	7.385	8.03171e-06	0.0119631	0.122059
C1orf112	-1.01618	-1.0163	3.73949	1.01392e-05	0.0119631	0.122059
LMLN	-1.31247	-1.3126	4.02695	1.35961e-05	0.0119631	0.122059
WDR86	1.83285	1.84058	-2.38735	1.37406e-05	0.0119631	0.122059
IGSF10	1.96482	1.97373	-2.20204	1.65617e-05	0.0119631	0.122059
ABAT	-1.35138	-1.35142	6.05996	1.66324e-05	0.0119631	0.122059
KRT19	1.34057	1.34116	0.361096	1.935e-05	0.0119631	0.122059
DPY19L3	-1.09409	-1.09418	4.26455	2.01886e-05	0.0119631	0.122059
AKNAD1	3.37042	3.45113	-4.57094	2.09823e-05	0.0119631	0.122059
FADS2	-1.14771	-1.14775	5.29477	2.40228e-05	0.0119631	0.122059
SLC24A1	0.927287	0.927417	2.40491	2.51148e-05	0.0119631	0.122059
EFHC1	-1.09791	-1.09807	3.39803	2.53088e-05	0.0119631	0.122059
ZNF551	1.09131	1.0917	1.17828	2.59847e-05	0.0119631	0.122059
CGB7	3.15861	3.28293	-3.93468	2.68619e-05	0.0119631	0.122059
NPRL3	-1.03671	-1.03672	7.45382	2.80729e-05	0.0119631	0.122059
HBQ1	-1.33896	-1.33907	4.02734	2.94693e-05	0.0119631	0.122059
TEK	1.04343	1.04371	1.51334	3.08284e-05	0.0119631	0.122059
CCIN	3.14294	3.17848	-3.56509	3.089e-05	0.0119631	0.122059
VSIG2	-1.54628	-1.54632	6.27359	3.15348e-05	0.0119631	0.122059
ADRA2A	-1.61361	-1.61383	3.54446	3.27321e-05	0.0119631	0.122059
MTMR2	-1.22719	-1.22721	6.87937	3.27548e-05	0.0119631	0.122059
SRPRA	-1.11114	-1.11115	7.29829	3.2807e-05	0.0119631	0.122059
POMGNT2	-1.14165	-1.14185	2.89044	3.33946e-05	0.0119631	0.122059
PAK4	0.827381	0.827549	1.80967	3.41141e-05	0.0119631	0.122059
RPS2P7	2.35668	2.3774	-3.62384	3.41896e-05	0.0119631	0.122059
FMO5	-1.10672	-1.10681	4.23037	3.49452e-05	0.0119631	0.122059
MAP1A	-1.51714	-1.51715	8.45905	3.53594e-05	0.0119631	0.122059
CRAT	-1.31975	-1.31976	7.51689	3.54514e-05	0.0119631	0.122059
FOSB	1.26852	1.26985	-0.744361	3.67102e-05	0.0119631	0.122059
ZCCHC24	0.988015	0.988501	0.555361	3.84474e-05	0.0119631	0.122059
POLR2G	-1.00063	-1.00066	5.67191	4.04147e-05	0.0119631	0.122059
MARVELD2	1.24697	1.25011	-1.72031	4.10983e-05	0.0119631	0.122059
ODC1	-1.31359	-1.3136	10.1928	4.20447e-05	0.0119631	0.122059
CCL2	1.20918	1.21111	-0.95201	4.24355e-05	0.0119631	0.122059
CDIP1	-1.17722	-1.17724	6.60845	4.28256e-05	0.0119631	0.122059
NFE2L1	0.99675	0.996795	3.966	4.5188e-05	0.0119631	0.122059
EMD	-1.14567	-1.14568	7.29172	4.56216e-05	0.0119631	0.122059
PTGS2	1.44774	1.4484	0.60434	4.79202e-05	0.0119631	0.122059
CCL3	1.05856	1.05902	0.585459	4.99953e-05	0.0119631	0.122059
PPP3R1	-1.06267	-1.06267	8.80203	5.01507e-05	0.0119631	0.122059
RP11-474G23.2	-1.12257	-1.12257	7.63585	5.08458e-05	0.0119631	0.122059
ADCY6	-1.22031	-1.22037	5.14572	5.10744e-05	0.0119631	0.122059
SCFD2	-1.29457	-1.29458	8.86465	5.10869e-05	0.0119631	0.122059
SLC9A3R2	1.15482	1.15483	6.38031	5.24316e-05	0.0119631	0.122059
CRIP1	1.07451	1.07459	3.43273	5.31946e-05	0.0119631	0.122059
SYNM	-1.549	-1.54902	7.40954	5.41107e-05	0.0119631	0.122059
IQGAP2	-0.998332	-0.998334	9.22502	5.48816e-05	0.0119631	0.122059
TMOD3	-1.0727	-1.0727	8.22602	5.5452e-05	0.0119631	0.122059
SEPT14P2	-1.4368	-1.43805	0.966369	5.78199e-05	0.0119631	0.122059
RAB6B	-1.55168	-1.5517	7.41011	5.99716e-05	0.0119631	0.122059
LINC01521	-1.29926	-1.30107	0.144286	6.10491e-05	0.0119631	0.122059
PDIA5	-1.85558	-1.85571	4.95564	6.15761e-05	0.0119631	0.122059
ASS1	1.11176	1.11193	2.31515	6.25386e-05	0.0119631	0.122059
ARHGAP21	-1.32407	-1.32408	9.54827	6.27853e-05	0.0119631	0.122059
ARMCX2	1.07857	1.07998	-0.731609	6.32166e-05	0.0119631	0.122059
HEG1	1.00937	1.00949	2.6481	6.36315e-05	0.0119631	0.122059
KATNAL1	-1.33946	-1.33952	5.30094	6.42956e-05	0.0119631	0.122059
FBXL17	-1.06043	-1.06045	6.12247	6.47702e-05	0.0119631	0.122059
LINC01088	-1.5074	-1.51701	-1.61664	6.50236e-05	0.0119631	0.122059
IFI27L2	-1.07207	-1.07212	4.91989	6.59513e-05	0.0119631	0.122059
NID1	-1.19863	-1.19865	6.55718	6.65584e-05	0.0119631	0.122059
CCNY	-0.969339	-0.969347	7.50714	6.70765e-05	0.0119631	0.122059
CDKL1	-1.15017	-1.15026	4.51146	6.71606e-05	0.0119631	0.122059
SLC44A1	-1.23068	-1.2307	7.16595	6.96231e-05	0.0119631	0.122059
NTN4	1.17661	1.17757	-0.165546	7.04574e-05	0.0119631	0.122059
PPP2R2D	-0.949653	-0.949683	5.61478	7.14998e-05	0.0119631	0.122059
RHOBTB1	-1.28852	-1.28853	7.98392	7.17167e-05	0.0119631	0.122059
DGKD	-0.998496	-0.998502	7.74278	7.22737e-05	0.0119631	0.122059
ZMPSTE24	-1.06592	-1.06595	5.932	7.28786e-05	0.0119631	0.122059
TMEM189	-1.29354	-1.29356	7.12907	7.53105e-05	0.0119631	0.122059
F11R	-1.2187	-1.21871	8.39997	7.73908e-05	0.0119631	0.122059
TLR5	-1.40364	-1.40365	7.81619	7.88199e-05	0.0119631	0.122059
SLC9B1	-1.04319	-1.04628	-0.77289	8.00134e-05	0.0119631	0.122059
NDRG4	1.27238	1.27364	-0.29609	8.01712e-05	0.0119631	0.122059
SCAI	-1.00762	-1.00772	4.09965	8.10757e-05	0.0119631	0.122059
STRIP2	-1.26662	-1.26671	4.39359	8.17207e-05	0.0119631	0.122059
RNF115	-1.03937	-1.0394	5.70743	8.17815e-05	0.0119631	0.122059
SGK1	1.10692	1.10701	3.29422	8.34073e-05	0.0119631	0.122059
DMTN	-1.17983	-1.17983	9.62414	8.49704e-05	0.0119631	0.122059
CASP6	-0.852661	-0.852755	3.63272	8.72824e-05	0.0119631	0.122059
EGR1	1.21092	1.21101	2.63606	8.74907e-05	0.0119631	0.122059
VAMP4	-0.825555	-0.825661	3.23202	8.9528e-05	0.0119631	0.122059
GSAP	-1.08232	-1.08233	8.23989	8.98366e-05	0.0119631	0.122059
RAMP2	1.07649	1.07705	0.509455	9.18766e-05	0.0119631	0.122059
ACP5	1.0473	1.04766	1.13336	9.47328e-05	0.0119631	0.122059
ORMDL3	-1.19618	-1.19622	5.73496	9.48235e-05	0.0119631	0.122059
NDUFAF3	-1.24612	-1.24613	7.64037	9.59304e-05	0.0119631	0.122059
DPY19L1	-1.30614	-1.30616	6.96135	9.60634e-05	0.0119631	0.122059
ATP11B	-0.972835	-0.972856	6.01119	9.67376e-05	0.0119631	0.122059
BNIP3	-1.09524	-1.0953	4.6931	9.76051e-05	0.0119631	0.122059
SEPT2	-1.04311	-1.04311	9.01178	9.88806e-05	0.0119631	0.122059
DOCK6	1.04944	1.0496	2.15008	9.9161e-05	0.0119631	0.122059
DBN1	-1.14883	-1.14884	6.7817	0.000101309	0.0119631	0.122059
PGM2L1	-1.12081	-1.12084	5.65585	0.0001015	0.0119631	0.122059
ITGA9	0.880069	0.880186	2.32821	0.000102016	0.0119631	0.122059
PLA1A	1.14379	1.14667	-1.74634	0.000103846	0.0119631	0.122059
HCAR3	1.19679	1.19755	0.218999	0.000105251	0.0119631	0.122059
PRKG1	-1.26147	-1.26148	6.72435	0.000105644	0.0119631	0.122059
MTMR12	-1.15855	-1.15856	8.06646	0.000105671	0.0119631	0.122059
SSR4	-0.885565	-0.885573	7.15451	0.000105891	0.0119631	0.122059
DRAM1	-1.24217	-1.2424	2.96522	0.000106336	0.0119631	0.122059
KIF18A	-0.993857	-0.99392	4.65233	0.000107463	0.0119631	0.122059
MAN1A1	-1.17356	-1.17359	6.33074	0.000107566	0.0119631	0.122059
ADIPOR2	-1.06097	-1.061	5.60658	0.000107669	0.0119631	0.122059
GPR37L1	3.04592	3.14092	-4.22825	0.000108491	0.0119631	0.122059
UGGT1	-0.997365	-0.997376	7.08067	0.000110539	0.0119631	0.122059
HSPA12B	1.19772	1.19784	2.86875	0.000110539	0.0119631	0.122059
CPA1	2.60694	2.70663	-4.44327	0.000111477	0.0119631	0.122059
ADGRF5	1.03805	1.03828	1.76841	0.000111678	0.0119631	0.122059
GTPBP2	-1.09409	-1.0941	8.23811	0.000111766	0.0119631	0.122059
MYH11	1.31354	1.31389	1.36561	0.000112855	0.0119631	0.122059
ABLIM3	-1.13818	-1.13818	9.51559	0.000113395	0.0119631	0.122059
PRKCA	-1.15624	-1.15626	6.45323	0.000114177	0.0119631	0.122059
CLIP1	-1.01521	-1.01522	7.91628	0.000115224	0.0119631	0.122059
TMEM185AP1	-1.18531	-1.18537	5.04126	0.000116453	0.0119631	0.122059
DNAJB2	-0.891574	-0.891604	5.38485	0.000116595	0.0119631	0.122059
LPAR5	-1.13723	-1.13729	4.76421	0.000116936	0.0119631	0.122059
PAPSS1	-0.919218	-0.919229	6.8759	0.000117351	0.0119631	0.122059
PLA2G4A	-1.00779	-1.00782	5.7024	0.000118365	0.0119631	0.122059
KCNMB1	-1.34955	-1.34963	4.59204	0.000118959	0.0119631	0.122059
DDX18P1	-1.15692	-1.15991	-0.537118	0.000119362	0.0119631	0.122059
MDM1	-1.11881	-1.11883	7.07614	0.000120125	0.0119631	0.122059
VEPH1	-1.35628	-1.35639	4.35571	0.0001203	0.0119631	0.122059
ZGLP1	-1.12983	-1.12991	4.44317	0.000120674	0.0119631	0.122059
MAML3	-1.06162	-1.06163	6.89927	0.000120827	0.0119631	0.122059
WDR11	-0.795419	-0.795426	7.3926	0.000121114	0.0119631	0.122059
MYL9	-1.29526	-1.29526	10.3704	0.000121293	0.0119631	0.122059
FBXO48	-1.0031	-1.00358	1.64287	0.000121624	0.0119631	0.122059
MGLL	-1.16882	-1.16883	8.27587	0.000122151	0.0119631	0.122059
ADCY3	-1.55591	-1.55595	6.37064	0.000122984	0.0119631	0.122059
ACOT7	-1.3061	-1.30613	6.40247	0.000123452	0.0119631	0.122059
USHBP1	1.18404	1.1848	0.185794	0.000123603	0.0119631	0.122059
AGPAT1	-1.24865	-1.24865	9.47826	0.000124027	0.0119631	0.122059
IGFBP5	1.30195	1.30208	2.64529	0.000125115	0.0119631	0.122059
TMEM158	-1.28877	-1.28885	4.53876	0.000125226	0.0119631	0.122059
CPEB2	-0.837008	-0.837058	4.33861	0.000126174	0.0119631	0.122059
BTBD6	-1.05119	-1.05121	5.88117	0.000126998	0.0119631	0.122059
CALCRL	0.906141	0.906469	1.05132	0.000127401	0.0119631	0.122059
WBP2	-1.03232	-1.03233	9.10875	0.000127405	0.0119631	0.122059
HCST	-0.962979	-0.962997	6.17102	0.000127694	0.0119631	0.122059
VCAM1	1.06076	1.06164	-0.280014	0.000128615	0.0119631	0.122059
GPX3	1.01114	1.01145	1.22481	0.000130024	0.0119631	0.122059
ITPR1	-0.902381	-0.902391	6.86164	0.000131089	0.0119631	0.122059
ZEB1	0.985611	0.985625	5.67314	0.000131183	0.0119631	0.122059
RC3H2	-1.05151	-1.05152	8.34437	0.00013243	0.0119631	0.122059
HYAL2	1.09389	1.09422	1.23741	0.000132478	0.0119631	0.122059
F8	-1.15492	-1.15499	4.81042	0.000133169	0.0119631	0.122059
PANK3	-0.799155	-0.799177	5.54844	0.000133342	0.0119631	0.122059
PODXL	0.999309	0.999603	1.36214	0.000134037	0.0119631	0.122059
RP11-677M14.8	-1.27753	-1.28075	-0.714247	0.000134996	0.0119631	0.122059
MAX	-1.15334	-1.15334	10.8086	0.000135493	0.0119631	0.122059
TMPRSS13	-1.1991	-1.1996	1.8996	0.00013597	0.0119631	0.122059
NCF1B	1.09729	1.09732	4.86622	0.000136394	0.0119631	0.122059
EHBP1	-0.926519	-0.926537	6.26279	0.000136584	0.0119631	0.122059
GLCE	-1.0726	-1.07267	4.64348	0.000137176	0.0119631	0.122059
PITPNM2	-1.356	-1.35601	8.25576	0.000137196	0.0119631	0.122059
ABI2	-1.0812	-1.08122	6.16303	0.000137335	0.0119631	0.122059
SOX7	1.13104	1.13203	-0.257259	0.000137785	0.0119631	0.122059
YWHAQ	-0.939199	-0.939204	7.96268	0.000138347	0.0119631	0.122059
MRAS	0.972714	0.973249	0.438414	0.000138447	0.0119631	0.122059
CBWD7	1.45091	1.45114	2.1653	0.00013956	0.0119631	0.122059
RP11-299G20.5	-1.62754	-1.62923	0.854107	0.000140795	0.0119631	0.122059
KCTD20	-1.04577	-1.04578	7.64143	0.0001417	0.0119631	0.122059
IL3RA	1.14442	1.14493	0.678453	0.000142179	0.0119631	0.122059
HCAR2	1.26251	1.26349	-0.0950832	0.000142329	0.0119631	0.122059
DIAPH1	-1.03415	-1.03415	10.3049	0.000142406	0.0119631	0.122059
RGS5	1.11664	1.11865	-1.18318	0.000142974	0.0119631	0.122059
NNT	-1.04931	-1.04931	7.88472	0.000143232	0.0119631	0.122059
PNMA1	-1.23618	-1.23621	5.95806	0.000143459	0.0119631	0.122059
SLC27A4	-1.09266	-1.09273	4.49656	0.000143602	0.0119631	0.122059
ADGRG6	1.06758	1.06828	0.0438618	0.000143944	0.0119631	0.122059
XYLT2	-1.15932	-1.1594	4.51469	0.000143963	0.0119631	0.122059
CD36	-1.20049	-1.20049	10.26	0.000145455	0.0119631	0.122059
ANAPC5	-1.10329	-1.1033	9.27487	0.00014615	0.0119631	0.122059
PCDHB6	2.88124	3.04117	-4.32113	0.000146323	0.0119631	0.122059
MAPKAPK2	-0.943075	-0.943081	7.76733	0.000146564	0.0119631	0.122059
IGHG2	1.36775	1.36789	3.09891	0.000147949	0.0119631	0.122059
MPP7	-1.03082	-1.03083	7.46891	0.000148269	0.0119631	0.122059
TMEM67	-1.17236	-1.17246	4.24447	0.000148555	0.0119631	0.122059
PPM1A	-1.03685	-1.03686	8.28891	0.000148724	0.0119631	0.122059
USP31	-1.15228	-1.1523	6.6096	0.000150304	0.0119631	0.122059
ZNF257	-1.61051	-1.61111	2.21665	0.000150441	0.0119631	0.122059
CH17-472G23.2	-1.23391	-1.23512	0.730283	0.000150653	0.0119631	0.122059
TSPAN18	-1.21494	-1.21496	6.74601	0.000151763	0.0119631	0.122059
JAG2	1.1563	1.15689	0.588001	0.000151946	0.0119631	0.122059
TPM4	-1.1678	-1.1678	10.1933	0.000152754	0.0119631	0.122059
LYRM9	-0.925557	-0.926109	0.943945	0.000153213	0.0119631	0.122059
CYP2F2P	-1.21415	-1.21592	0.0559132	0.000155132	0.0119631	0.122059
MBD5	-0.873483	-0.873514	5.26641	0.000156664	0.0119631	0.122059
GPR180	-0.989698	-0.989865	3.29126	0.000157816	0.0119631	0.122059
SPDYE16	1.62241	1.62797	-2.05446	0.000159126	0.0119631	0.122059
FLNA	-1.30907	-1.30907	13.5796	0.000160221	0.0119631	0.122059
ELK3	-1.0422	-1.04221	7.39735	0.00016037	0.0119631	0.122059
FAM149B1	-0.925004	-0.925036	5.39744	0.00016115	0.0119631	0.122059
TAGLN2	-1.00167	-1.00167	12.4503	0.000161478	0.0119631	0.122059
CTDSPL	-1.32916	-1.32917	8.21256	0.000162381	0.0119631	0.122059
WNT4	2.62954	2.64541	-2.72279	0.000164126	0.0119631	0.122059
FAH	-1.17577	-1.17578	7.12067	0.00016471	0.0119631	0.122059
INPP5A	-1.00541	-1.00542	6.27255	0.000166087	0.0119631	0.122059
ZGRF1	-0.861731	-0.861797	4.30855	0.000166943	0.0119631	0.122059
CX3CL1	1.23103	1.23294	-1.05908	0.000168151	0.0119631	0.122059
TEAD2	1.16268	1.16329	0.532192	0.000169328	0.0119631	0.122059
PRKCDBP	1.25817	1.26177	-1.82747	0.000171552	0.0119631	0.122059
TRPC6	-1.12335	-1.12341	4.96965	0.000172279	0.0119631	0.122059
DLG1	-0.97156	-0.971575	6.62518	0.000173291	0.0119631	0.122059
BIVM-ERCC5	-1.09869	-1.09874	5.02094	0.000173777	0.0119631	0.122059
SELENOT	-1.17732	-1.17733	7.63933	0.000174799	0.0119631	0.122059
GALNT12	-1.35087	-1.35123	2.30991	0.00017589	0.0119631	0.122059
PFKM	-1.00722	-1.00727	4.90105	0.000175904	0.0119631	0.122059
UBE2E3	-1.03164	-1.03165	7.50481	0.000176446	0.0119631	0.122059
HECTD4	-0.863432	-0.863437	7.81426	0.00017708	0.0119631	0.122059
ARHGAP18	-1.16394	-1.16394	9.83243	0.000177274	0.0119631	0.122059
TEX2	-0.877213	-0.877236	5.6585	0.000178224	0.0119631	0.122059
CTD-2034I4.1	1.33343	1.33769	-1.78327	0.000178551	0.0119631	0.122059
MTR	-0.866288	-0.8663	6.54918	0.000178615	0.0119631	0.122059
SREBF2	-0.919206	-0.919217	6.82069	0.000178643	0.0119631	0.122059
NDUFAF2	0.939229	0.939759	0.467358	0.000178707	0.0119631	0.122059
GRK4	-1.16673	-1.16717	1.7274	0.000178863	0.0119631	0.122059
ARHGEF12	-1.18988	-1.18989	9.88359	0.000179773	0.0119631	0.122059
NDST1	-1.11044	-1.11045	8.05855	0.00018065	0.0119631	0.122059
SLC35D2	-1.05593	-1.05594	6.55855	0.000180915	0.0119631	0.122059
NIPA1	-1.39204	-1.39216	4.13223	0.000181323	0.0119631	0.122059
VPS41	-0.965118	-0.965125	7.5855	0.00018152	0.0119631	0.122059
C12orf75	-1.11763	-1.11764	6.96374	0.000182316	0.0119631	0.122059
TAOK3	-0.874674	-0.874678	8.26717	0.000182407	0.0119631	0.122059
CALM1	-0.872353	-0.872356	8.47382	0.00018354	0.0119855	0.122288
NCOA4	-0.880031	-0.880031	10.8659	0.000185678	0.0120407	0.122851
RPL23AP49	-1.39656	-1.39931	-0.201553	0.000186708	0.0120407	0.122851
EGR2	1.35009	1.35057	0.686102	0.00018677	0.0120407	0.122851
DSTNP2	-1.08175	-1.08409	-0.513869	0.000187881	0.012061	0.123058
EHD3	-1.28912	-1.28913	8.18778	0.000189871	0.0121127	0.123586
ACVR1	-1.13648	-1.13649	7.50727	0.000192028	0.0121127	0.123586
HOMER2P1	-1.24298	-1.2432	3.10592	0.000192179	0.0121127	0.123586
CNN1	-1.53186	-1.53195	4.96155	0.000193416	0.0121127	0.123586
HMGN1	-0.95127	-0.951277	7.39888	0.00019504	0.0121127	0.123586
WIPF1	-0.971643	-0.971645	10.1819	0.000196711	0.0121127	0.123586
C9orf16	-1.00885	-1.00887	6.55748	0.000196834	0.0121127	0.123586
FAM122B	-1.13708	-1.1371	7.01918	0.000196869	0.0121127	0.123586
SLC35F5	-1.12983	-1.1299	4.68031	0.000197437	0.0121127	0.123586
SULF1	1.08966	1.09095	-0.545006	0.000199127	0.0121127	0.123586
UNC5B	1.419	1.42164	-1.48429	0.000199468	0.0121127	0.123586
LAMTOR1	-1.05833	-1.05833	9.16415	0.00020028	0.0121127	0.123586
C17orf53	-1.07462	-1.07487	2.63862	0.000202235	0.0121127	0.123586
CUX1	-0.983178	-0.983182	8.74128	0.000202403	0.0121127	0.123586
TM9SF3	-0.785908	-0.785923	6.18287	0.000202405	0.0121127	0.123586
NNMT	1.06728	1.06804	-0.0224695	0.000203036	0.0121127	0.123586
IMPAD1	-1.10272	-1.10279	4.38135	0.000204159	0.0121127	0.123586
RP5-1055C14.6	-1.45818	-1.46074	0.117667	0.000204327	0.0121127	0.123586
PLXDC2	-1.13769	-1.13769	8.57061	0.000205545	0.0121127	0.123586
CFAP161	-1.20978	-1.20983	5.44259	0.000206288	0.0121127	0.123586
ROBO4	1.11995	1.12032	1.1969	0.000207756	0.0121127	0.123586
DGKI	-1.53656	-1.54095	-0.648784	0.000209025	0.0121127	0.123586
TMEM68	-0.862388	-0.862621	2.39885	0.000212294	0.0121127	0.123586
FN3K	-1.3802	-1.38027	5.13276	0.000212805	0.0121127	0.123586
TMEM185A	-1.12331	-1.12332	7.77892	0.000213061	0.0121127	0.123586
MBOAT2	-1.11123	-1.11123	8.03762	0.000216999	0.0121127	0.123586
TET2	-0.929649	-0.929651	9.32777	0.000217986	0.0121127	0.123586
RP11-550I24.2	-1.28715	-1.28972	-0.485871	0.000218143	0.0121127	0.123586
JAG1	1.05375	1.05412	1.15516	0.000219527	0.0121127	0.123586
ATL3	-0.928013	-0.928024	6.95262	0.000219536	0.0121127	0.123586
FAM69B	-1.13389	-1.13397	4.5606	0.0002214	0.0121127	0.123586
GPX1	-1.11195	-1.11195	10.9716	0.000222995	0.0121127	0.123586
TBC1D13	-0.96515	-0.965179	5.45271	0.000223344	0.0121127	0.123586
ANO7L1	-1.12135	-1.12609	-1.53021	0.000223377	0.0121127	0.123586
SEMA4D	-1.21301	-1.21301	9.22932	0.000223677	0.0121127	0.123586
ATG9A	-0.930011	-0.930044	5.26093	0.000225894	0.0121127	0.123586
CREG1	-0.823899	-0.82395	4.32963	0.000226981	0.0121127	0.123586
RAI2	1.05386	1.05453	0.249634	0.000227304	0.0121127	0.123586
APLNR	1.08879	1.08928	0.709987	0.00022905	0.0121127	0.123586
CHD1L	-0.931875	-0.931884	7.19344	0.000229636	0.0121127	0.123586
STIL	-1.01594	-1.01596	6.59597	0.000230232	0.0121127	0.123586
CTIF	-1.03512	-1.03515	5.583	0.000230271	0.0121127	0.123586
ARHGAP5	-0.77855	-0.778559	6.86027	0.000231193	0.0121127	0.123586
SEC23A	-0.774444	-0.774458	6.16838	0.000231959	0.0121127	0.123586
SLC37A1	-1.08232	-1.08233	6.94425	0.000233366	0.0121127	0.123586
IL18RAP	1.16601	1.16854	-1.48342	0.000233545	0.0121127	0.123586
CDK19	-0.940209	-0.940225	6.33729	0.000235357	0.0121127	0.123586
CDC25C	-1.0366	-1.03697	2.06144	0.000235719	0.0121127	0.123586
ZC3HAV1L	-1.15873	-1.15879	4.69894	0.00023714	0.0121127	0.123586
CD83	0.889732	0.890305	0.341302	0.000237304	0.0121127	0.123586
MFSD6	-1.07877	-1.07879	6.44614	0.000237528	0.0121127	0.123586
WDR86-AS1	1.28609	1.28972	-1.7739	0.000243918	0.0121127	0.123586
ADD3	-0.878558	-0.87856	9.25624	0.000244017	0.0121127	0.123586
CCDC92	-1.1205	-1.1205	8.27644	0.000245669	0.0121127	0.123586
LEPROT	-1.03736	-1.03736	7.79956	0.000246946	0.0121127	0.123586
PDE3A	-1.13054	-1.13055	7.88101	0.000247855	0.0121127	0.123586
LRBA	-1.17945	-1.17946	10.7109	0.000249822	0.0121127	0.123586
VPS8	-0.96407	-0.964076	7.82139	0.000249914	0.0121127	0.123586
PTPRS	-1.55394	-1.55398	6.332	0.000251216	0.0121127	0.123586
IGF2BP2	-1.07951	-1.07952	7.37419	0.000251469	0.0121127	0.123586
FAM20B	-1.07122	-1.07125	5.67902	0.000253973	0.0121127	0.123586
INMT	1.24509	1.24564	0.746768	0.000254395	0.0121127	0.123586
ARF3	-0.99436	-0.994365	8.1502	0.000254928	0.0121127	0.123586
KIAA1211	-1.21084	-1.21093	4.37955	0.000255634	0.0121127	0.123586
EXOC3L1	1.20329	1.20384	0.280646	0.000256935	0.0121127	0.123586
DAG1	-1.13527	-1.13531	5.41514	0.000258009	0.0121127	0.123586
TMX1	-0.959285	-0.95932	5.30953	0.000259003	0.0121127	0.123586
ATP2A3	-1.3558	-1.3558	9.66888	0.000259072	0.0121127	0.123586
FHL1	-1.27327	-1.27328	9.68234	0.000259214	0.0121127	0.123586
MAP4K2	-1.05548	-1.05549	8.21029	0.000261689	0.0121127	0.123586
NCKAP1	-1.2734	-1.27341	8.42627	0.000262324	0.0121127	0.123586
FKBP1B	-1.18764	-1.1877	5.07496	0.000262722	0.0121127	0.123586
EPOR	-1.08761	-1.08764	6.01706	0.000264284	0.0121127	0.123586
SIGLEC6	1.19047	1.19262	-1.02203	0.000267779	0.0121127	0.123586
SUMO3	-0.992849	-0.992855	7.62161	0.000268206	0.0121127	0.123586
TAL1	-1.05315	-1.05317	6.39839	0.00026864	0.0121127	0.123586
AP2M1	-0.867207	-0.867209	9.29763	0.000268733	0.0121127	0.123586
RP4-714D9.5	-0.98107	-0.981122	4.80875	0.000268767	0.0121127	0.123586
ARF5	-0.757104	-0.757113	6.66988	0.00026942	0.0121127	0.123586
C11orf49	-0.864798	-0.864873	3.95247	0.000270706	0.0121127	0.123586
PLCB4	-1.0432	-1.04325	5.20221	0.000271139	0.0121127	0.123586
CENPV	-1.00093	-1.00132	1.75511	0.000272469	0.0121127	0.123586
MCTP1	-1.04058	-1.04059	8.1047	0.000272771	0.0121127	0.123586
SMAD7	1.04291	1.04344	0.320811	0.000274303	0.0121127	0.123586
ANO6	-1.16633	-1.16633	11.3078	0.000274883	0.0121127	0.123586
ANKRD11	-0.815165	-0.815174	6.35556	0.000275335	0.0121127	0.123586
FAM222B	-0.914525	-0.914564	4.93488	0.000275526	0.0121127	0.123586
STPG1	-0.750913	-0.751293	1.20288	0.000277788	0.0121127	0.123586
ZYX	-0.967374	-0.967375	10.2101	0.000277964	0.0121127	0.123586
HDAC11	1.00694	1.008	-0.587627	0.000278632	0.0121127	0.123586
ALPK3	1.10534	1.10588	0.562987	0.00028035	0.0121127	0.123586
LRRC37A16P	-1.14641	-1.14713	1.24069	0.000280592	0.0121127	0.123586
BRWD3	-0.874478	-0.874484	7.84159	0.000281044	0.0121127	0.123586
SEPT5	-1.26089	-1.2609	9.32559	0.000281369	0.0121127	0.123586
RP11-29G8.3	-1.12219	-1.12516	-0.769187	0.000281398	0.0121127	0.123586
CCND3	-0.918166	-0.918168	9.62746	0.000286664	0.0121127	0.123586
FAXDC2	-1.10266	-1.10266	9.00988	0.000286911	0.0121127	0.123586
ARPP19	-0.920662	-0.920673	6.87854	0.000287427	0.0121127	0.123586
RAC1P2	-0.876815	-0.876848	5.09598	0.000288038	0.0121127	0.123586
MGAT5	-0.942406	-0.942416	6.99347	0.000288273	0.0121127	0.123586
RNF170	-0.82191	-0.821983	3.84189	0.000288309	0.0121127	0.123586
ASXL1	-1.32917	-1.32923	4.21115	0.000288954	0.0121127	0.123586
RNF217	-0.857497	-0.857623	3.25881	0.000289009	0.0121127	0.123586
TCEA3	0.948493	0.948827	0.982658	0.000289332	0.0121127	0.123586
MSC-AS1	-1.30115	-1.30124	4.63144	0.000289896	0.0121127	0.123586
TMEM189-UBE2V1	-0.869997	-0.870012	6.30806	0.000292489	0.0121127	0.123586
KCTD18	-0.858772	-0.858816	4.68031	0.000294851	0.0121127	0.123586
NFAT5	-1.03991	-1.03991	8.43472	0.00029564	0.0121127	0.123586
ARNTL2	-0.984687	-0.98478	4.13345	0.00029616	0.0121127	0.123586
ORC4	-0.968357	-0.968387	5.54123	0.000296595	0.0121127	0.123586
SLC38A9	-0.838642	-0.838791	3.02226	0.000297068	0.0121127	0.123586
DNM1	-1.3382	-1.33886	1.65082	0.00029757	0.0121127	0.123586
NBEA	-1.0035	-1.00674	-0.972867	0.000298269	0.0121127	0.123586
RRN3P3	-0.914587	-0.914735	3.1512	0.00029983	0.0121127	0.123586
G0S2	1.27188	1.27339	-0.999809	0.000299964	0.0121127	0.123586
TOM1L2	-0.879833	-0.879863	5.38138	0.00030028	0.0121127	0.123586
SLMAP	-0.986914	-0.986921	7.82611	0.000301133	0.0121127	0.123586
TMTC3	-0.83706	-0.837155	3.72713	0.000301699	0.0121127	0.123586
BICD1	-0.91753	-0.917597	4.24694	0.000302214	0.0121127	0.123586
PTPRJ	-1.2543	-1.2543	10.6636	0.000306271	0.0121127	0.123586
TXNDC16	-0.820891	-0.82092	5.42121	0.000306725	0.0121127	0.123586
SENP1	-0.807781	-0.8078	5.83219	0.000307129	0.0121127	0.123586
EIF4G3	-1.11057	-1.11057	9.3892	0.000308066	0.0121127	0.123586
LIMS2	1.07102	1.07117	2.40865	0.000308297	0.0121127	0.123586
PCDHB8	2.5955	2.68527	-3.87957	0.000308694	0.0121127	0.123586
SENP2	-0.757016	-0.757047	5.11665	0.000310042	0.0121127	0.123586
MPST	-0.934422	-0.934452	5.43791	0.000310258	0.0121127	0.123586
NBAS	-0.91408	-0.914088	7.38886	0.000311166	0.0121127	0.123586
NCK2	-1.02119	-1.02119	8.19845	0.000311956	0.0121127	0.123586
NRDC	-0.947768	-0.947771	9.21115	0.000312003	0.0121127	0.123586
SH3TC2	-1.26598	-1.266	6.93787	0.000312385	0.0121127	0.123586
BLOC1S6	-1.0148	-1.01481	7.11073	0.000312422	0.0121127	0.123586
RP11-1223D19.3	-1.05703	-1.05729	2.48078	0.00031285	0.0121127	0.123586
PDE5A	-1.15971	-1.15971	10.8628	0.000313577	0.0121127	0.123586
SAMD14	-1.31529	-1.31532	5.91865	0.000313807	0.0121127	0.123586
PCBP1-AS1	-1.04508	-1.04576	1.26896	0.000314624	0.0121127	0.123586
GNG11	-0.999277	-0.999279	9.3176	0.000314955	0.0121127	0.123586
B4GALT6	-1.10004	-1.10008	5.43824	0.000315927	0.0121127	0.123586
MAGIX	-1.01734	-1.01771	1.95755	0.000317072	0.0121127	0.123586
ABHD6	1.14437	1.14524	0.106097	0.000317401	0.0121127	0.123586
MINDY1	-1.15734	-1.15735	8.6333	0.00031749	0.0121127	0.123586
ZNF300	1.26825	1.27082	-1.41492	0.000318298	0.0121127	0.123586
WTIP	1.14179	1.14356	-1.1614	0.000319394	0.0121127	0.123586
CADPS2	0.902795	0.903119	1.0768	0.000320773	0.0121127	0.123586
DNASE1L3	0.984397	0.984594	2.09974	0.000320808	0.0121127	0.123586
XLOC_004428	2.75282	2.79608	-3.2538	0.000322602	0.0121127	0.123586
ADHFE1	-1.10808	-1.1082	3.85971	0.000323382	0.0121127	0.123586
HIF3A	1.15552	1.15659	-0.376096	0.000323608	0.0121127	0.123586
PRG2	2.12717	2.16061	-3.08984	0.000324718	0.0121127	0.123586
RP11-296E7.1	-1.16326	-1.16567	-0.291406	0.000326005	0.0121127	0.123586
ACE	1.08981	1.09033	0.759496	0.000326636	0.0121127	0.123586
ZNF385C	-1.23952	-1.24408	-1.28933	0.00032679	0.0121127	0.123586
CRKL	-0.898442	-0.898452	6.96745	0.000327151	0.0121127	0.123586
CLIP2	-1.09719	-1.0972	7.56587	0.000327166	0.0121127	0.123586
TOGARAM1	-0.924957	-0.924986	5.58274	0.000328609	0.0121127	0.123586
LUZP1	0.760532	0.760606	2.90308	0.000329257	0.0121127	0.123586
CRYL1	-1.05617	-1.05619	6.85024	0.000329274	0.0121127	0.123586
MFSD1	-1.13065	-1.13065	10.322	0.000330542	0.0121127	0.123586
ARHGAP6	-1.13589	-1.13589	8.29208	0.000330651	0.0121127	0.123586
TTYH3	-1.25944	-1.25945	7.131	0.000330759	0.0121127	0.123586
SLC24A3	-1.38623	-1.38625	7.34521	0.000332097	0.0121127	0.123586
NCOR1	-0.843995	-0.843997	8.92685	0.000333779	0.0121127	0.123586
RP11-290H9.2	-1.27118	-1.27118	11.0159	0.000333858	0.0121127	0.123586
PCDH12	1.06074	1.0614	0.20691	0.000334132	0.0121127	0.123586
DNMT3B	-0.875217	-0.875452	2.35467	0.00033518	0.0121127	0.123586
CCM2L	1.13808	1.13841	1.16184	0.000336948	0.0121127	0.123586
ZXDA	0.963486	0.963813	1.30408	0.000338147	0.0121127	0.123586
ATOH8	1.19222	1.19467	-1.35313	0.00033822	0.0121127	0.123586
ARHGAP10	-1.16812	-1.16813	7.63149	0.000338259	0.0121127	0.123586
ACTN1	-1.07904	-1.07905	11.5328	0.000338325	0.0121127	0.123586
SLC9A1	-1.01673	-1.01675	6.5172	0.000338739	0.0121127	0.123586
MACC1	-0.976352	-0.976704	1.83788	0.000339527	0.0121127	0.123586
BMP2K	-0.799954	-0.799959	7.75911	0.000339656	0.0121127	0.123586
GAS2L1	-1.12592	-1.12593	7.46345	0.000341034	0.0121127	0.123586
PRKAR1B	-1.11717	-1.11719	6.52872	0.000341636	0.0121127	0.123586
SORT1	-0.966819	-0.966836	6.32727	0.000343536	0.0121127	0.123586
ZNF271P	-1.09606	-1.09609	5.95075	0.000345146	0.0121127	0.123586
GTF2H2B	-1.30783	-1.30788	5.50739	0.000345783	0.0121127	0.123586
ARPC1B	-0.94307	-0.94307	11.4531	0.000345811	0.0121127	0.123586
MAGED2	-1.04274	-1.04276	7.1344	0.00034632	0.0121127	0.123586
CDC14B	-1.20838	-1.20838	9.11361	0.000346387	0.0121127	0.123586
LHX6	1.20352	1.20438	-0.0105713	0.000346401	0.0121127	0.123586
PIP5K1C	-0.773793	-0.773806	6.25797	0.000347114	0.0121127	0.123586
CLEC3B	1.01718	1.01738	1.9354	0.000347246	0.0121127	0.123586
EEF1AKMT1	-0.968909	-0.969145	2.59187	0.000349143	0.0121127	0.123586
ATE1	-1.06372	-1.06373	7.61451	0.000349268	0.0121127	0.123586
IFT88	-0.892023	-0.892067	4.94575	0.000349716	0.0121127	0.123586
KIAA1191	-1.01384	-1.01386	6.17637	0.000349977	0.0121127	0.123586
ABCA3	-1.05853	-1.05857	5.66582	0.000350148	0.0121127	0.123586
SLC17A5	-0.984616	-0.984668	4.917	0.00035029	0.0121127	0.123586
NCOA7	-0.880028	-0.880044	6.18228	0.00035091	0.0121127	0.123586
ZC3H7A	-0.928926	-0.928937	6.96072	0.000353013	0.0121127	0.123586
KLHDC1	-1.00084	-1.00086	6.67834	0.00035398	0.0121127	0.123586
SNAP23	-1.08318	-1.08318	9.34932	0.000354424	0.0121127	0.123586
DNAH14	-0.965725	-0.965768	5.23965	0.000354461	0.0121127	0.123586
CXCL8	1.22107	1.22311	-0.910946	0.000356603	0.0121127	0.123586
CDYL	-0.913078	-0.913084	7.66957	0.000356769	0.0121127	0.123586
EPHA2	1.30909	1.31036	-0.363504	0.000356975	0.0121127	0.123586
CDC42BPB	-0.869031	-0.869038	7.33613	0.000357726	0.0121127	0.123586
ADCY9	1.00383	1.00418	1.09362	0.000357995	0.0121127	0.123586
RAB1B	-0.962679	-0.962683	8.43661	0.000358935	0.0121127	0.123586
MVB12B	-0.825695	-0.825764	3.81531	0.00035958	0.0121127	0.123586
IVNS1ABP	-0.934866	-0.934869	8.62384	0.000360269	0.0121127	0.123586
ZNF415	0.910923	0.912435	-0.75678	0.000360837	0.0121127	0.123586
SRC	-1.03386	-1.03387	7.05094	0.000361598	0.0121127	0.123586
LCLAT1	-0.816079	-0.816181	3.54633	0.00036305	0.0121127	0.123586
RP11-1035H13.3	-0.754674	-0.754697	5.45643	0.000363255	0.0121127	0.123586
SLC10A3	-1.1938	-1.19381	6.85786	0.000363711	0.0121127	0.123586
SUSD1	-1.06703	-1.06704	9.3364	0.000364479	0.0121127	0.123586
MEST	-1.17895	-1.17897	6.82914	0.000365035	0.0121127	0.123586
NIPAL3	-1.04058	-1.04062	5.26871	0.000367438	0.0121127	0.123586
CEP128	-1.01353	-1.01357	5.20723	0.000370511	0.0121127	0.123586
ZNF664	-1.1553	-1.15533	5.93064	0.000370609	0.0121127	0.123586
AC074117.10	1.39123	1.3936	-0.947373	0.000371249	0.0121127	0.123586
SELENON	-1.19066	-1.19068	6.23267	0.000371432	0.0121127	0.123586
C21orf58	-0.954484	-0.95479	2.19061	0.000372584	0.0121127	0.123586
ABCC3	-1.32895	-1.32895	9.5921	0.000373169	0.0121127	0.123586
FERMT3	-1.09018	-1.09018	11.0926	0.00037336	0.0121127	0.123586
PLK3	1.00846	1.0086	2.16315	0.000373746	0.0121127	0.123586
UBL4A	-1.01626	-1.01628	6.54352	0.000373756	0.0121127	0.123586
SCML2	-0.732009	-0.732418	1.16001	0.000374117	0.0121127	0.123586
HTT	-0.794778	-0.794782	7.9051	0.000375131	0.0121127	0.123586
RP11-147L13.11	-1.08389	-1.08394	5.01251	0.000375793	0.0121127	0.123586
RARG	-0.973623	-0.973678	4.71761	0.000376155	0.0121127	0.123586
CACNA1H	2.18199	2.19615	-2.81419	0.000376227	0.0121127	0.123586
TNS2	1.07528	1.07534	3.66317	0.000376481	0.0121127	0.123586
LPP	-0.911229	-0.911235	7.74192	0.000377598	0.0121127	0.123586
ITGA9-AS1	-1.10187	-1.10194	4.67993	0.00037887	0.0121127	0.123586
CUL4B	-0.713462	-0.713469	7.02761	0.000379378	0.0121127	0.123586
BIN2	-0.939603	-0.939604	10.5025	0.000379694	0.0121127	0.123586
FBXW11	-0.806065	-0.806082	5.94888	0.000381485	0.0121127	0.123586
DCTD	-0.834896	-0.834921	5.59384	0.000384738	0.0121127	0.123586
VCL	-1.31692	-1.31692	12.3761	0.000386907	0.0121127	0.123586
PCSK6	-1.30071	-1.30071	8.84984	0.000386937	0.0121127	0.123586
TAGLN	1.08527	1.08562	1.03161	0.000387004	0.0121127	0.123586
CHCHD6	0.901921	0.902735	-0.239728	0.000387859	0.0121127	0.123586
NDUFA4	-0.819661	-0.819669	7.13011	0.000388838	0.0121127	0.123586
C11orf95	1.1814	1.18455	-1.79151	0.000389654	0.0121127	0.123586
SOX17	1.15572	1.15699	-0.470429	0.000390088	0.0121127	0.123586
LRRC8D	-1.08216	-1.08217	8.13037	0.000390895	0.0121127	0.123586
IL6ST	-1.05694	-1.05694	8.81909	0.000391912	0.0121127	0.123586
CDC27	-0.819243	-0.819251	7.18165	0.000392568	0.0121127	0.123586
ARHGEF15	1.06038	1.06057	2.05767	0.00039323	0.0121127	0.123586
C5orf42	-0.828891	-0.828918	5.52092	0.000393815	0.0121127	0.123586
C21orf62-AS1	-1.05067	-1.05215	0.107099	0.000394106	0.0121127	0.123586
MRS2	-0.896748	-0.896782	5.16709	0.000394647	0.0121127	0.123586
OSBP2	-1.34819	-1.34819	8.78553	0.000394649	0.0121127	0.123586
LRP8	-1.01616	-1.01623	4.27069	0.000396354	0.0121127	0.123586
HYI	-1.0039	-1.00401	3.63756	0.000396479	0.0121127	0.123586
DPP4	0.963476	0.963941	0.624701	0.000396686	0.0121127	0.123586
CEL	-1.1705	-1.17072	2.97122	0.000397415	0.0121127	0.123586
RTEL1-TNFRSF6B	1.27624	1.27672	0.869485	0.000397505	0.0121127	0.123586
STXBP4	-1.03677	-1.03691	3.53091	0.000397875	0.0121127	0.123586
KIDINS220	-0.936839	-0.936846	7.51033	0.000398984	0.0121127	0.123586
NUDT14	0.990684	0.991247	0.361218	0.000399034	0.0121127	0.123586
GNA12	-0.895881	-0.895909	5.31902	0.000400578	0.0121127	0.123586
ALOX12-AS1	-1.09308	-1.09312	5.26678	0.00040074	0.0121127	0.123586
ICAM1	1.564	1.5644	1.29106	0.000401312	0.0121127	0.123586
LOX	-1.60605	-1.60626	3.78278	0.000402702	0.0121127	0.123586
UBAC2	-0.968087	-0.968095	7.54604	0.000403268	0.0121127	0.123586
PINLYP	-1.14082	-1.14159	1.26803	0.000403612	0.0121127	0.123586
CDH5	1.20259	1.20319	0.449023	0.000403783	0.0121127	0.123586
SESTD1	-0.946899	-0.946911	6.98523	0.000405677	0.0121127	0.123586
HTRA1	1.04076	1.04157	-0.3467	0.00040642	0.0121127	0.123586
TET1	-0.899606	-0.899707	3.82239	0.000406424	0.0121127	0.123586
PPM1L	-1.23497	-1.23501	5.57687	0.00040645	0.0121127	0.123586
PPP1R3C	1.14963	1.15084	-0.531522	0.000408084	0.0121127	0.123586
HDHD2	-0.743618	-0.743659	4.53084	0.000408393	0.0121127	0.123586
MYLK	-1.1056	-1.1056	8.97372	0.000409252	0.0121127	0.123586
CDKN3	-0.786537	-0.78673	2.30385	0.000409505	0.0121127	0.123586
UBASH3B	-0.88643	-0.886443	6.45575	0.00041103	0.0121127	0.123586
KLHDC8B	-1.02959	-1.02969	3.77837	0.000411578	0.0121127	0.123586
CMTM3	-0.712888	-0.712909	5.44292	0.000412783	0.0121127	0.123586
IFI27L1	-1.07985	-1.08025	1.98601	0.000414049	0.0121127	0.123586
JUN	0.971184	0.971531	1.0196	0.00041418	0.0121127	0.123586
KIF3C	-1.14612	-1.14614	6.70469	0.000415517	0.0121127	0.123586
VPS54	-0.752145	-0.752163	5.85984	0.000415535	0.0121127	0.123586
CDK2AP1	-1.02537	-1.02538	8.0998	0.000415634	0.0121127	0.123586
DYNLL2	-0.908542	-0.908564	5.79473	0.000415793	0.0121127	0.123586
GUCY1A3	-1.20077	-1.20077	8.36973	0.000418706	0.0121127	0.123586
ZFAND3	-0.917327	-0.917339	6.72229	0.000418992	0.0121127	0.123586
AGAP3	0.867199	0.867271	3.05868	0.000419332	0.0121127	0.123586
PTGS1	-1.13784	-1.13784	11.4692	0.000419561	0.0121127	0.123586
TXNDC5	-0.8339	-0.833934	4.98895	0.00041998	0.0121127	0.123586
TMEM164	-0.953223	-0.953245	5.93306	0.000421329	0.0121127	0.123586
SLC25A23	1.02814	1.02844	1.35904	0.000421648	0.0121127	0.123586
ZNF77	0.936423	0.937509	-0.529299	0.000421787	0.0121127	0.123586
SALL2	-0.983236	-0.985891	-0.973643	0.000422583	0.0121127	0.123586
MTURN	-1.04638	-1.04638	9.47266	0.000422804	0.0121127	0.123586
STK24	-0.906161	-0.906165	8.24528	0.000423107	0.0121127	0.123586
ALG10	-1.15917	-1.1592	6.04506	0.000423614	0.0121127	0.123586
CPT1A	-0.950163	-0.950169	7.8306	0.000424106	0.0121127	0.123586
ZNF525	-1.01226	-1.01241	3.52155	0.000424368	0.0121127	0.123586
DLG4	-1.00359	-1.00362	5.42879	0.000424373	0.0121127	0.123586
GPD2	-1.09464	-1.09464	8.13279	0.000424543	0.0121127	0.123586
GCLM	-0.966269	-0.966287	6.30085	0.000425686	0.0121225	0.123686
LINC01881	-1.11652	-1.11658	4.69275	0.000427329	0.0121464	0.12393
AK3	-0.999121	-0.999146	5.91511	0.000429583	0.0121811	0.124283
WDR1	-0.970024	-0.970025	11.0159	0.000430375	0.0121811	0.124283
AGBL5	-0.929755	-0.929776	6.00676	0.00043096	0.0121811	0.124283
CAPNS1	-0.818923	-0.818926	8.61417	0.000431828	0.0121829	0.124302
WIPI1	-1.0128	-1.01281	6.99017	0.000433516	0.0121889	0.124363
PKP2	-1.27604	-1.27615	4.01811	0.000433671	0.0121889	0.124363
C18orf32	-0.867882	-0.867938	4.38117	0.000434455	0.0121889	0.124363
GUCY1B3	-1.18603	-1.18604	9.26012	0.000436791	0.0122103	0.124581
ATP7A	-0.794351	-0.794379	5.37251	0.00043683	0.0122103	0.124581
FTSJ3	0.893023	0.89308	3.4465	0.000437692	0.0122119	0.124598
NBPF20	0.872352	0.872419	3.37744	0.000438615	0.0122151	0.124631
ZCCHC17	-1.07005	-1.07007	6.51669	0.000440567	0.0122265	0.124747
MARCH2	-1.1434	-1.14341	9.57032	0.000440639	0.0122265	0.124747
PRTFDC1	-1.18684	-1.18689	5.32088	0.000446059	0.0122476	0.124962
KANSL3	-0.969054	-0.969063	7.33687	0.000447724	0.0122476	0.124962
PLOD2	-1.10557	-1.10559	6.76281	0.000448301	0.0122476	0.124962
SMIM3	-1.13189	-1.13191	7.16698	0.000448836	0.0122476	0.124962
RP4-756G23.5	-1.21887	-1.2192	2.53662	0.000449192	0.0122476	0.124962
MAN2A1	-0.974773	-0.974779	8.02405	0.000450643	0.0122476	0.124962
LEPR	-1.1088	-1.1088	8.95323	0.000452072	0.0122476	0.124962
FAM13B	-1.03147	-1.03147	8.46168	0.000452106	0.0122476	0.124962
PHLDB1	0.947089	0.947359	1.36269	0.000453022	0.0122476	0.124962
PTPRD	-1.32325	-1.32405	1.38011	0.000453245	0.0122476	0.124962
ECE1	-1.09729	-1.09729	8.22001	0.00045399	0.0122476	0.124962
RP3-430N8.11	-0.832431	-0.832582	2.97845	0.000456317	0.0122476	0.124962
EVA1C	-1.07233	-1.07241	4.50892	0.00045679	0.0122476	0.124962
PPT2	-1.0612	-1.0614	2.90127	0.000457523	0.0122476	0.124962
CTTN	-1.13136	-1.13136	10.5947	0.00045753	0.0122476	0.124962
C1orf198	-1.18121	-1.18123	6.48972	0.000459261	0.0122476	0.124962
CD9	-1.23054	-1.23055	9.41862	0.000461457	0.0122476	0.124962
BBS5	0.739234	0.740998	-1.48424	0.000462974	0.0122476	0.124962
PRKAR2B	-1.08906	-1.08907	11.2308	0.000463819	0.0122476	0.124962
AF011889.5	-0.912176	-0.912186	6.92557	0.000463868	0.0122476	0.124962
PROCR	0.939839	0.940678	-0.233305	0.000464984	0.0122476	0.124962
STXBP5	-0.822528	-0.822537	7.05449	0.000465922	0.0122476	0.124962
SNX13	-0.737279	-0.737296	5.90216	0.000466207	0.0122476	0.124962
RAB37	-1.06743	-1.06743	8.7957	0.000467139	0.0122476	0.124962
MAST4	-0.996035	-0.996042	7.41153	0.000468148	0.0122476	0.124962
RNF157	1.05781	1.05841	0.339973	0.00046828	0.0122476	0.124962
SEPT14P19	-1.00938	-1.01067	0.0984685	0.000468431	0.0122476	0.124962
SPDYE3	1.07157	1.07291	-0.739363	0.000469552	0.0122476	0.124962
WWC2	0.86743	0.867563	2.23287	0.000470527	0.0122476	0.124962
SEC22A	-0.915682	-0.915712	5.59678	0.000472072	0.0122476	0.124962
COL6A3	-1.69361	-1.69366	6.07973	0.000472347	0.0122476	0.124962
RP11-181C21.4	-0.704747	-0.704775	5.02153	0.00047467	0.0122476	0.124962
PIGB	-0.804092	-0.804175	3.83427	0.000474828	0.0122476	0.124962
GIMAP7	0.82257	0.822592	4.96009	0.000475342	0.0122476	0.124962
SPX	-1.25285	-1.25288	6.0385	0.000476327	0.0122476	0.124962
BCL6B	1.0197	1.01974	4.15965	0.000477111	0.0122476	0.124962
PRPH2	2.27674	2.32245	-3.91784	0.000477927	0.0122476	0.124962
NORAD	-1.06626	-1.06626	7.75126	0.000479765	0.0122476	0.124962
RNF216	-0.946154	-0.94616	7.82088	0.000480293	0.0122476	0.124962
CALU	-1.10524	-1.10527	6.13532	0.000482936	0.0122476	0.124962
TUBA1C	-1.05767	-1.05768	9.63885	0.000483477	0.0122476	0.124962
C2CD5	-0.79499	-0.795001	6.63764	0.000484141	0.0122476	0.124962
MAP3K6	0.959191	0.959447	1.4381	0.000484254	0.0122476	0.124962
USP12	-0.900729	-0.900734	7.85897	0.000486894	0.0122476	0.124962
GSDMD	0.954937	0.954981	3.81396	0.000488154	0.0122476	0.124962
MAP4K5	-0.974487	-0.974495	7.52506	0.000488766	0.0122476	0.124962
AKR1C7P	-2.04243	-2.10827	-3.62691	0.000488841	0.0122476	0.124962
TSPAN33	-1.12065	-1.12065	9.17758	0.000490014	0.0122476	0.124962
SH3BGRL	-0.894556	-0.894557	10.7943	0.000490095	0.0122476	0.124962
ADCY4	1.23494	1.2359	-0.1834	0.000490565	0.0122476	0.124962
BTBD2	-0.897659	-0.897668	7.07614	0.000492655	0.0122476	0.124962
ADI1	-1.12856	-1.12857	6.41363	0.000493785	0.0122476	0.124962
RNF11	-1.06979	-1.06979	9.20952	0.000493947	0.0122476	0.124962
AZIN1	-0.864524	-0.864529	8.14474	0.000494023	0.0122476	0.124962
DAP	-0.993622	-0.993634	6.81957	0.000494056	0.0122476	0.124962
ARHGEF40	1.12691	1.12699	3.38988	0.000495341	0.0122476	0.124962
ENDOD1	-1.3069	-1.30691	8.19281	0.000495896	0.0122476	0.124962
PEX3	-0.75861	-0.758667	4.29369	0.000496984	0.0122476	0.124962
CNTNAP3B	1.22231	1.22306	0.191426	0.000497388	0.0122476	0.124962
PCYOX1L	-1.3217	-1.32181	4.17523	0.000498312	0.0122476	0.124962
STX1A	-1.12807	-1.12812	5.10063	0.000498955	0.0122476	0.124962
XPNPEP1	-1.04026	-1.04026	8.20134	0.000499228	0.0122476	0.124962
UQCR11	-0.843943	-0.84395	7.29401	0.000499335	0.0122476	0.124962
NDUFAF4P3	-1.19597	-1.2046	-2.01244	0.000500863	0.0122476	0.124962
GRASP	0.92675	0.927135	0.943421	0.000501495	0.0122476	0.124962
WBP1	-1.01903	-1.01908	4.63177	0.000502562	0.0122476	0.124962
SELPLG	1.05128	1.05135	3.46659	0.000503493	0.0122476	0.124962
SLC35D1	-1.02627	-1.02641	3.34454	0.000503548	0.0122476	0.124962
NT5M	-1.15593	-1.15596	5.99049	0.00050524	0.0122476	0.124962
HN1L	-0.746955	-0.747005	4.2471	0.000505678	0.0122476	0.124962
SMOX	-1.06157	-1.06158	8.91083	0.000506393	0.0122476	0.124962
LCOR	-0.863526	-0.863531	7.96203	0.000507499	0.0122476	0.124962
PDLIM7	-0.949845	-0.949858	6.52706	0.000507532	0.0122476	0.124962
SKP1	-0.85467	-0.854672	9.42538	0.000507575	0.0122476	0.124962
YEATS2	-0.899464	-0.899475	6.91299	0.000507578	0.0122476	0.124962
SLC25A43	-0.809103	-0.809218	3.22169	0.000508492	0.0122476	0.124962
F13A1	-1.12779	-1.12779	13.6397	0.000510842	0.0122476	0.124962
SPATS2	-0.86049	-0.860543	4.58776	0.000511903	0.0122476	0.124962
DSTN	-0.931646	-0.931658	6.55155	0.000512038	0.0122476	0.124962
ERG	0.968314	0.968339	4.84854	0.00051245	0.0122476	0.124962
EPHB4	0.978795	0.978883	2.92552	0.00051278	0.0122476	0.124962
CCDC137	0.719402	0.719595	1.47572	0.000513163	0.0122476	0.124962
AIDA	-0.750083	-0.750104	5.58964	0.000514354	0.0122476	0.124962
ESYT2	-1.0183	-1.0183	7.6056	0.000515682	0.0122476	0.124962
CD72	0.912235	0.912878	0.273823	0.000515713	0.0122476	0.124962
TMEM219	-0.899248	-0.899253	8.12825	0.000515896	0.0122476	0.124962
ALOX12	-1.18309	-1.18312	5.60735	0.000516639	0.0122476	0.124962
ZNF366	0.954097	0.954218	2.55335	0.000517328	0.0122476	0.124962
CCDC96	1.1706	1.17506	-2.25719	0.000517448	0.0122476	0.124962
FYB	-0.803942	-0.803944	9.45224	0.000518269	0.0122476	0.124962
SLC9A7	-0.954337	-0.954385	4.93575	0.000519696	0.0122476	0.124962
MYL6	-0.906533	-0.906534	10.4611	0.000519959	0.0122476	0.124962
SELENOI	-0.959548	-0.959565	6.4412	0.000520963	0.0122476	0.124962
ETFA	-1.07503	-1.07503	9.23748	0.000521722	0.0122476	0.124962
TUBB1	-1.04371	-1.04371	13.0633	0.00052175	0.0122476	0.124962
TNXB	-1.43173	-1.43176	6.09362	0.000521831	0.0122476	0.124962
DPY19L2	-1.06014	-1.06017	5.7478	0.000521953	0.0122476	0.124962
PAWR	-0.866815	-0.866908	3.59071	0.000521994	0.0122476	0.124962
MARS2	1.01716	1.01784	0.23091	0.000522299	0.0122476	0.124962
CHD9	-0.978846	-0.978848	10.0436	0.000523027	0.0122476	0.124962
ANKRD33B	-1.10673	-1.10682	4.1607	0.000525535	0.0122476	0.124962
TPST2	-1.06673	-1.06675	6.28905	0.000525659	0.0122476	0.124962
MIF4GD	-0.821478	-0.821497	5.84616	0.0005259	0.0122476	0.124962
DTX3	1.03808	1.03917	-0.51206	0.000526213	0.0122476	0.124962
MEA1	-0.882749	-0.882769	5.88223	0.000526425	0.0122476	0.124962
STK4	-0.843196	-0.843201	8.23218	0.000527091	0.0122476	0.124962
USP37	-0.753527	-0.753556	5.22289	0.000529595	0.0122546	0.125034
GP9	-1.0875	-1.08751	8.94314	0.000529615	0.0122546	0.125034
TNIK	-0.951906	-0.951914	7.42592	0.000529819	0.0122546	0.125034
ZNF823	-0.967887	-0.968066	3.16129	0.000532383	0.0122951	0.125447
TPM2	-1.10791	-1.10796	4.7809	0.000536475	0.012352	0.126027
VAMP7	-1.03923	-1.03923	8.50038	0.000536904	0.012352	0.126027
SLC50A1	-0.992366	-0.992377	7.03126	0.000539328	0.012352	0.126027
BCAP29	-1.0308	-1.03086	4.65569	0.000540227	0.012352	0.126027
GALNT10	-0.968896	-0.968939	4.9881	0.000540412	0.012352	0.126027
TTC8	-0.825179	-0.825332	2.88106	0.000540705	0.012352	0.126027
GALK2	-1.12376	-1.12379	5.87603	0.000541386	0.012352	0.126027
YIPF6	-0.784154	-0.784183	5.23373	0.000541435	0.012352	0.126027
XK	-1.05216	-1.05217	7.55512	0.000542183	0.012352	0.126027
CCDC69	0.745814	0.745831	5.05057	0.000544991	0.0123616	0.126126
NCOA2	-0.850909	-0.850913	8.0467	0.000546121	0.0123616	0.126126
TM7SF3	-0.883771	-0.883793	5.97827	0.0005505	0.0123616	0.126126
G6PD	-0.85519	-0.855194	8.10951	0.000550632	0.0123616	0.126126
GOLGA8R	1.38612	1.38773	-0.475903	0.000552025	0.0123616	0.126126
ZBTB46	0.947002	0.947199	1.80762	0.000552925	0.0123616	0.126126
GTF2IRD2P1	-1.56943	-1.56981	2.66409	0.000555078	0.0123616	0.126126
TNKS1BP1	1.01105	1.01122	2.10757	0.000555948	0.0123616	0.126126
TNFRSF4	1.22029	1.22534	-2.3827	0.000556142	0.0123616	0.126126
C1GALT1	-0.932442	-0.932469	5.65641	0.000556372	0.0123616	0.126126
FGD5	0.960451	0.960511	3.50726	0.000559104	0.0123616	0.126126
C3orf52	-1.06327	-1.06374	1.82935	0.000560241	0.0123616	0.126126
CD151	-1.29096	-1.29097	8.39653	0.000561694	0.0123616	0.126126
SLC9A6	-0.792168	-0.792343	2.69675	0.000562517	0.0123616	0.126126
VMA21	-0.709912	-0.709964	4.13704	0.000562729	0.0123616	0.126126
MPHOSPH9	-0.759831	-0.759847	6.13688	0.000563666	0.0123616	0.126126
PARVB	-1.17699	-1.17699	8.90126	0.000564147	0.0123616	0.126126
FAM171A1	1.04573	1.04682	-0.542175	0.000564151	0.0123616	0.126126
G3BP2	-0.887405	-0.887409	8.14672	0.000564231	0.0123616	0.126126
CC2D2A	1.17796	1.17914	-0.482149	0.000565305	0.0123616	0.126126
STARD3NL	-0.951047	-0.951086	5.07155	0.000565888	0.0123616	0.126126
NUDT21	-0.777265	-0.777283	5.79195	0.000566753	0.0123616	0.126126
RERE	-0.972209	-0.972219	6.85984	0.00056704	0.0123616	0.126126
TMTC2	1.06517	1.06553	1.30197	0.000568049	0.0123616	0.126126
MASTL	-0.818828	-0.818856	5.36861	0.000568739	0.0123616	0.126126
INPP4B	-0.951261	-0.951277	6.55716	0.000569338	0.0123616	0.126126
ARHGDIB	-0.808894	-0.808895	10.3834	0.000569667	0.0123616	0.126126
NTAN1	-0.814986	-0.815004	5.83114	0.000571335	0.0123616	0.126126
PRUNE1	-1.13564	-1.13564	8.98605	0.000571574	0.0123616	0.126126
LRRC29	-0.834367	-0.835179	0.335587	0.000571646	0.0123616	0.126126
MAP3K5	-0.962579	-0.962581	9.25243	0.000571703	0.0123616	0.126126
WDHD1	-0.755181	-0.755254	3.85801	0.000572236	0.0123616	0.126126
RP11-588K22.2	-1.19144	-1.19218	1.4581	0.000573855	0.0123616	0.126126
GTDC1	-1.08737	-1.08738	6.87748	0.000574357	0.0123616	0.126126
NEK4	-0.850765	-0.850779	6.44178	0.000574533	0.0123616	0.126126
AD001527.4	-1.14194	-1.14771	-1.50383	0.000574596	0.0123616	0.126126
RNF208	-1.12779	-1.12787	4.40645	0.000576002	0.0123616	0.126126
SPDYE6	1.41958	1.42053	0.160673	0.000576674	0.0123616	0.126126
PTH2R	-1.09826	-1.09889	1.6409	0.000580341	0.0123616	0.126126
ARF1	-0.941935	-0.941938	8.84533	0.00058042	0.0123616	0.126126
RP4-751H13.7	3.04356	3.12229	-4.05802	0.000580499	0.0123616	0.126126
PTENP1	-1.21782	-1.21803	3.31073	0.000581758	0.0123616	0.126126
ARMCX3	-0.927818	-0.927889	4.25764	0.000582887	0.0123616	0.126126
CD38	0.934906	0.935791	-0.520398	0.000582987	0.0123616	0.126126
CRIP2	0.976749	0.976868	2.5755	0.00058378	0.0123616	0.126126
TMEM64	-1.12825	-1.12829	5.62821	0.000584392	0.0123616	0.126126
TMEM63A	-0.953071	-0.953091	6.02006	0.000584612	0.0123616	0.126126
TRIP11	-0.768691	-0.768698	7.20287	0.000585471	0.0123616	0.126126
C7orf73	-0.934865	-0.93487	8.18682	0.000586294	0.0123616	0.126126
RP11-306O13.1	1.05927	1.06318	-1.96324	0.000589097	0.0123616	0.126126
MBNL1-AS1	-1.07102	-1.0712	3.19425	0.000589626	0.0123616	0.126126
CCNG1	-0.872663	-0.872677	6.45788	0.000590091	0.0123616	0.126126
HSPA7	1.43989	1.44004	2.5061	0.000590755	0.0123616	0.126126
TTC7B	-1.0619	-1.0619	8.83511	0.000591707	0.0123616	0.126126
MINK1	-0.952197	-0.952201	8.36177	0.000591857	0.0123616	0.126126
FAM107A	1.03454	1.03463	3.06474	0.000592123	0.0123616	0.126126
PRKCB	-0.880905	-0.880907	9.51834	0.000592736	0.0123616	0.126126
TMEM104	-1.01502	-1.01506	5.11357	0.000593036	0.0123616	0.126126
ANKS3	0.998328	0.999065	0.0673713	0.000594294	0.0123616	0.126126
LNPEP	-0.845928	-0.845935	7.34058	0.00059447	0.0123616	0.126126
RP11-37B2.1	-1.02863	-1.03001	-0.00975604	0.000596874	0.0123616	0.126126
DAAM1	-0.991663	-0.991668	8.19444	0.000597699	0.0123616	0.126126
ERBIN	-0.810867	-0.810869	9.31253	0.00059825	0.0123616	0.126126
TANGO2	-0.977818	-0.977835	6.29738	0.000598454	0.0123616	0.126126
SCN1B	-0.941701	-0.941743	5.04924	0.000600585	0.0123616	0.126126
ZNF730	-1.4992	-1.50091	0.576543	0.000602612	0.0123616	0.126126
CMIP	-1.01434	-1.01434	10.2392	0.000602933	0.0123616	0.126126
TMC7	1.35399	1.36267	-2.78227	0.000603062	0.0123616	0.126126
TREM1	1.2963	1.29666	1.3868	0.000603742	0.0123616	0.126126
SPATA18	1.7209	1.73012	-3.06341	0.000606587	0.0123616	0.126126
NRIP1	-0.902655	-0.902667	6.82991	0.000608766	0.0123616	0.126126
ADAMTS4	1.66799	1.67405	-2.47836	0.00061089	0.0123616	0.126126
APOL1	1.0526	1.05332	-0.0516618	0.000610943	0.0123616	0.126126
PYGB	-1.16624	-1.16625	8.5797	0.00061115	0.0123616	0.126126
GNAQ	-0.960344	-0.960348	8.28509	0.000611742	0.0123616	0.126126
TTC3P1	1.04348	1.04689	-1.97033	0.000611872	0.0123616	0.126126
PMS2P4	-0.930938	-0.931292	1.90983	0.000611916	0.0123616	0.126126
TLN1	-1.20703	-1.20703	13.7033	0.000612074	0.0123616	0.126126
RPL21P120	-1.5989	-1.60316	-0.427266	0.000612707	0.0123616	0.126126
INTS7	-0.905178	-0.905235	4.20654	0.000614553	0.0123616	0.126126
AF127936.9	-1.15553	-1.15917	-0.860276	0.000614781	0.0123616	0.126126
KIAA1614	1.54503	1.54956	-2.07876	0.000615635	0.0123616	0.126126
COL4A1	0.944107	0.94453	0.726577	0.000615666	0.0123616	0.126126
DUSP22	-1.12656	-1.12657	6.84895	0.000615725	0.0123616	0.126126
APPL1	-0.747347	-0.747358	6.69649	0.000615946	0.0123616	0.126126
CDK14	-0.896578	-0.896605	5.62476	0.000616444	0.0123616	0.126126
SPINT2	-1.113	-1.11301	6.81115	0.000616567	0.0123616	0.126126
SH3BGRL2	-1.06944	-1.06944	8.83847	0.000616965	0.0123616	0.126126
VEZT	-0.839019	-0.839038	5.90992	0.000617026	0.0123616	0.126126
AIF1L	1.01879	1.01896	2.06449	0.000617954	0.0123616	0.126126
RUSC2	0.881063	0.881218	2.01203	0.000619306	0.0123616	0.126126
POFUT1	0.964064	0.964423	0.988094	0.000619793	0.0123616	0.126126
PTPA	-0.773692	-0.773707	5.92224	0.000620503	0.0123616	0.126126
KIF1C	0.916326	0.916334	6.33288	0.000620595	0.0123616	0.126126
PRSS53	-1.1016	-1.10209	1.72024	0.0006228	0.0123616	0.126126
LIPA	-1.24942	-1.24943	8.68583	0.000622955	0.0123616	0.126126
MIGA2	-0.802006	-0.802071	4.03369	0.000623956	0.0123616	0.126126
CYB5R1	-1.05231	-1.05232	6.7673	0.000624687	0.0123616	0.126126
VANGL1	-0.913087	-0.913165	4.07142	0.000626417	0.0123616	0.126126
CERS6	-0.898297	-0.89835	4.65075	0.000627213	0.0123616	0.126126
GPR137B	-1.10307	-1.10309	5.94328	0.000630494	0.0123616	0.126126
TMEM100	1.29739	1.29965	-1.10826	0.000630651	0.0123616	0.126126
FGD5-AS1	-0.860363	-0.860668	1.9623	0.000630797	0.0123616	0.126126
GRAP2	-1.02219	-1.02219	8.2687	0.000630825	0.0123616	0.126126
MFF	-0.821478	-0.821493	6.28034	0.000632416	0.0123616	0.126126
SYTL4	-1.11531	-1.11532	7.58859	0.000633469	0.0123616	0.126126
CHEK2	-0.714116	-0.714233	3.0786	0.000635344	0.0123616	0.126126
GNL2	0.726682	0.726724	3.78185	0.000635475	0.0123616	0.126126
RTN4	-0.954188	-0.954196	7.5616	0.000635977	0.0123616	0.126126
GOLGA8B	1.53792	1.53866	0.854254	0.000636021	0.0123616	0.126126
TBC1D14	-0.910158	-0.910163	7.66001	0.000636622	0.0123616	0.126126
NGFR	2.33663	2.43207	-4.47152	0.000637609	0.0123616	0.126126
MOB2	-0.904469	-0.904506	5.06286	0.000637825	0.0123616	0.126126
RAB38	-1.05135	-1.05161	2.61898	0.000640847	0.0123616	0.126126
VAPB	-0.892367	-0.892375	7.15761	0.000642668	0.0123616	0.126126
DNM1L	-0.958134	-0.958139	8.13942	0.000643421	0.0123616	0.126126
TARSL2	-1.02419	-1.02421	6.04685	0.000643424	0.0123616	0.126126
FAM177A1	-0.939577	-0.939631	4.61557	0.000643491	0.0123616	0.126126
AP4S1	-0.983967	-0.984104	3.40922	0.000643675	0.0123616	0.126126
AGO2	-0.739646	-0.739656	6.40281	0.000645304	0.0123616	0.126126
ZNF548	0.745492	0.745839	0.806014	0.000645524	0.0123616	0.126126
ZNF202	0.950503	0.951157	0.0819775	0.000646218	0.0123616	0.126126
PIGN	-1.00697	-1.00698	6.67325	0.000646495	0.0123616	0.126126
BCAR1	0.963016	0.963499	0.413166	0.000649214	0.0123616	0.126126
RP11-69L16.6	-1.30632	-1.30689	1.75991	0.000649605	0.0123616	0.126126
IRS1	-1.15565	-1.15569	5.54687	0.000650135	0.0123616	0.126126
FICD	1.20987	1.21209	-1.26604	0.000650603	0.0123616	0.126126
ATP2C1	-0.967355	-0.96736	8.26131	0.000651247	0.0123616	0.126126
VPS13A	-0.961446	-0.961448	9.32984	0.000651698	0.0123616	0.126126
MPZL1	0.835265	0.835964	0.0203743	0.000652204	0.0123616	0.126126
PTK2	-0.910147	-0.91015	9.21056	0.000652715	0.0123616	0.126126
TAF10	-0.836805	-0.836813	7.02645	0.000652781	0.0123616	0.126126
ATF2	-0.862857	-0.862864	7.48071	0.000653003	0.0123616	0.126126
LENG1	0.87307	0.87333	1.30366	0.000653383	0.0123616	0.126126
EDNRB	1.163	1.16512	-1.39361	0.000653496	0.0123616	0.126126
ROCK2	-0.967712	-0.967718	8.06383	0.000653741	0.0123616	0.126126
ZNF185	-1.17478	-1.17478	9.94212	0.000655451	0.0123616	0.126126
AGPAT5	-0.78426	-0.784325	4.20196	0.00065644	0.0123616	0.126126
SH3GL1P2	2.60954	2.77069	-4.46631	0.00065644	0.0123616	0.126126
PDLIM1	-1.00168	-1.00168	10.6575	0.000657465	0.0123616	0.126126
DAB2IP	1.00888	1.00911	1.68086	0.000658116	0.0123616	0.126126
CD27-AS1	-1.00252	-1.00268	3.193	0.00065847	0.0123616	0.126126
PCGF5	-0.959212	-0.959214	9.70282	0.000664169	0.0123917	0.126433
COX7A1	1.0154	1.01638	-0.366123	0.000664753	0.0123917	0.126433
KLHL8	-0.89211	-0.89213	6.14329	0.000665173	0.0123917	0.126433
USF3	-0.743193	-0.743201	6.83552	0.000665283	0.0123917	0.126433
SLC33A1	-0.904743	-0.904777	5.45157	0.000667146	0.0123917	0.126433
LRRCC1	-0.820851	-0.820908	4.32031	0.000667235	0.0123917	0.126433
TRIM3	0.935338	0.935871	0.382013	0.000667518	0.0123917	0.126433
MAN2A2	-1.07064	-1.07065	7.7325	0.000668433	0.0123917	0.126433
CERS2	-1.03415	-1.03415	8.61017	0.000668665	0.0123917	0.126433
GDE1	-0.847349	-0.847365	6.11562	0.000669147	0.0123917	0.126433
CD47	-1.00609	-1.0061	6.98459	0.000670287	0.0123917	0.126433
CETN2	-0.951021	-0.951042	6.0624	0.000671024	0.0123917	0.126433
TMEM138	-0.760849	-0.760925	3.80885	0.000671039	0.0123917	0.126433
RTN3	-0.905732	-0.905738	7.92267	0.000672296	0.0123917	0.126433
PCCB	-0.701405	-0.701459	3.93618	0.000672343	0.0123917	0.126433
ZCCHC2	-0.836747	-0.836761	6.28946	0.000674906	0.0123917	0.126433
ITPR2	-0.854804	-0.85481	7.88856	0.000675594	0.0123917	0.126433
PUS7	-0.872201	-0.872251	4.79315	0.00067764	0.0123917	0.126433
STRN4	-0.866361	-0.866366	7.83451	0.000677929	0.0123917	0.126433
USP45	-0.774505	-0.774564	4.23994	0.00067921	0.0123917	0.126433
HINFP	-0.774489	-0.77453	4.62535	0.000681071	0.0123917	0.126433
ABCB6	-0.908867	-0.908948	3.82051	0.000681455	0.0123917	0.126433
BRIP1	-0.837603	-0.837666	4.31211	0.000681502	0.0123917	0.126433
SRSF8	-0.847625	-0.847645	5.86761	0.000682093	0.0123917	0.126433
PLA2G12A	-1.1104	-1.11041	7.69444	0.00068408	0.0123917	0.126433
CASKIN2	0.962597	0.962757	2.08857	0.000684712	0.0123917	0.126433
FBXL4	-1.04768	-1.0477	6.74566	0.000685072	0.0123917	0.126433
PECAM1	-0.952255	-0.952381	3.38385	0.000685556	0.0123917	0.126433
ATP7B	-0.998289	-0.998468	3.00445	0.000686705	0.0123917	0.126433
PKM	-0.968441	-0.968441	11.986	0.000686943	0.0123917	0.126433
TBC1D23	-0.762376	-0.762395	5.71031	0.00068705	0.0123917	0.126433
RAB3IP	-0.876211	-0.876256	4.8534	0.000687328	0.0123917	0.126433
RP5-900K19.2	-1.40151	-1.40159	4.52499	0.000687416	0.0123917	0.126433
FAM189B	-0.685952	-0.686048	3.07471	0.000687884	0.0123917	0.126433
PANX1	-1.09581	-1.09582	6.9637	0.0006893	0.0123995	0.126512
BICDL1	1.01706	1.01755	0.623771	0.000689952	0.0123995	0.126512
FLVCR1	-0.85042	-0.850556	3.22501	0.000691568	0.0124065	0.126584
POLE2	-1.00752	-1.00754	6.50558	0.000691982	0.0124065	0.126584
BMP4	1.18925	1.19205	-1.45748	0.000693639	0.0124203	0.126725
TBCK	-0.819758	-0.819784	5.56217	0.00069439	0.0124203	0.126725
AHCYL2	-0.695346	-0.69542	3.491	0.000696689	0.0124462	0.126989
RAB31	-1.03042	-1.03042	9.53761	0.000698144	0.0124462	0.126989
RHEB	-0.94127	-0.941281	6.97516	0.000698302	0.0124462	0.126989
MBTD1	-0.936402	-0.93641	7.67056	0.000702535	0.0124914	0.12745
ALDOA	-0.7841	-0.7841	11.031	0.000703063	0.0124914	0.12745
RAI14	0.965332	0.965406	2.95283	0.000704853	0.0124914	0.12745
KCNA3	-0.998333	-0.998356	5.9486	0.000705508	0.0124914	0.12745
HSPG2	1.0428	1.04291	2.74916	0.000705619	0.0124914	0.12745
UBE2F	-0.942465	-0.942473	7.40816	0.000705785	0.0124914	0.12745
TUBA4A	-1.00885	-1.00885	10.6287	0.000706846	0.0124956	0.127493
CIDECP	-1.00336	-1.00368	2.34514	0.000710228	0.0125303	0.127847
CNOT6L	-0.732775	-0.732781	7.41194	0.000710464	0.0125303	0.127847
SNN	-1.03854	-1.03854	7.85772	0.000714077	0.0125484	0.128031
STK40	-0.84654	-0.846545	7.96187	0.000714609	0.0125484	0.128031
HPS4	-1.15119	-1.15122	5.73156	0.000714926	0.0125484	0.128031
HEATR5A	-0.763356	-0.763366	6.82861	0.000715568	0.0125484	0.128031
GFPT1	-0.826524	-0.826543	5.95948	0.000715638	0.0125484	0.128031
FANCB	-0.750658	-0.750761	3.33006	0.000717098	0.0125484	0.128031
ANKRD10	-0.908787	-0.908799	6.82687	0.000717975	0.0125484	0.128031
ZWILCH	-0.825901	-0.825954	4.4833	0.000718771	0.0125484	0.128031
ZDHHC2	-0.723788	-0.723808	5.41922	0.000718944	0.0125484	0.128031
AC139099.5	2.60445	2.64913	-4.35942	0.000720022	0.0125486	0.128033
YPEL2	-0.833002	-0.833039	5.03192	0.000721692	0.0125486	0.128033
WRNIP1	-1.02846	-1.02847	7.4582	0.00072359	0.0125486	0.128033
FAM13C	1.09375	1.09539	-0.905687	0.000723662	0.0125486	0.128033
SLC44A2	-1.04347	-1.04347	10.39	0.000724184	0.0125486	0.128033
CLCN3	-1.10362	-1.10362	10.0742	0.000725701	0.0125486	0.128033
TRMT44	0.936127	0.936678	0.34035	0.000725971	0.0125486	0.128033
CYB5R3	-1.11084	-1.11084	9.50972	0.000726654	0.0125486	0.128033
MURC	-1.0502	-1.05098	1.07154	0.000726775	0.0125486	0.128033
SH3BGRL3	-0.942868	-0.942868	10.8832	0.000727784	0.0125486	0.128033
LAMP1	-0.957699	-0.957705	7.98315	0.000728065	0.0125486	0.128033
CCDC14	-0.815738	-0.815775	4.99261	0.000729359	0.0125496	0.128044
GRK5	-1.09464	-1.09464	8.0522	0.00073064	0.0125496	0.128044
DCAF17	-0.878111	-0.878146	5.16523	0.000730735	0.0125496	0.128044
SSBP2	-0.957532	-0.957548	6.53866	0.00073144	0.0125496	0.128044
C8orf33	0.861931	0.862118	1.69003	0.000732459	0.0125529	0.128077
NFIB	-1.10656	-1.10658	6.32681	0.000735681	0.012564	0.128191
OPHN1	-1.02797	-1.02798	6.70142	0.000736204	0.012564	0.128191
OAZ1	-0.846575	-0.846576	11.2178	0.000737144	0.012564	0.128191
CD5L	0.945875	0.946156	0.99108	0.000737241	0.012564	0.128191
IRF1	0.845611	0.845624	5.4199	0.000738061	0.012564	0.128191
ZNF625	-0.902443	-0.902729	2.34238	0.000739339	0.012564	0.128191
WFDC1	-1.36334	-1.36429	0.88407	0.000740709	0.012564	0.128191
GPX4	-0.885985	-0.885987	9.2879	0.000741247	0.012564	0.128191
RP11-46B11.2	1.21306	1.22877	-3.61428	0.000741375	0.012564	0.128191
RABGAP1	-0.831258	-0.831264	7.60314	0.0007414	0.012564	0.128191
MMRN1	-1.20134	-1.20135	9.00214	0.000743611	0.0125735	0.128288
KIAA1549	-0.991506	-0.991679	3.19998	0.000744348	0.0125735	0.128288
CTSD	-0.770088	-0.770092	7.80821	0.000744921	0.0125735	0.128288
KIF2A	-0.983478	-0.983478	11.863	0.000745593	0.0125735	0.128288
RFXAP	0.875789	0.876861	-0.780041	0.00074811	0.0125735	0.128288
RBPMS2	-1.20605	-1.20606	7.23904	0.000748582	0.0125735	0.128288
ERO1B	-0.822585	-0.822712	3.31842	0.000753024	0.0125735	0.128288
RBM47	0.963003	0.963059	3.47559	0.000753419	0.0125735	0.128288
USP34	-0.697294	-0.697296	8.69377	0.000753788	0.0125735	0.128288
IPO4	0.832657	0.83276	2.5834	0.000754112	0.0125735	0.128288
SLC25A15	-0.948833	-0.948894	4.44976	0.000754428	0.0125735	0.128288
DNAJC3	-0.873166	-0.873177	6.94487	0.000756146	0.0125735	0.128288
UBE2H	-0.803516	-0.80353	6.12318	0.000756452	0.0125735	0.128288
CD99	-0.989544	-0.989546	9.34362	0.000756938	0.0125735	0.128288
CDKL3	-1.26974	-1.27404	-0.863434	0.000758187	0.0125735	0.128288
PPARD	0.792363	0.792522	1.8086	0.00075821	0.0125735	0.128288
TAOK1	-0.923007	-0.923009	9.06865	0.000758387	0.0125735	0.128288
SNX3	-0.85144	-0.851443	8.3361	0.000760404	0.0125735	0.128288
MARCH6	-0.952884	-0.952886	9.63496	0.000761274	0.0125735	0.128288
RNF6	-0.841091	-0.841102	6.69625	0.00076135	0.0125735	0.128288
TMCO6	0.879502	0.87977	1.28308	0.000762459	0.0125735	0.128288
MAPK1	-0.716111	-0.716119	6.81893	0.000762916	0.0125735	0.128288
TMPPE	-0.972296	-0.972487	2.80801	0.00076459	0.0125735	0.128288
GALNT1	-0.739546	-0.739577	4.89448	0.000766205	0.0125735	0.128288
SEC63	-1.00609	-1.0061	6.30388	0.0007668	0.0125735	0.128288
AC004069.2	-1.02796	-1.03124	-1.00522	0.000767796	0.0125735	0.128288
AQP3	1.02642	1.02688	0.719426	0.000768758	0.0125735	0.128288
SRSF6	-1.00412	-1.00412	9.01037	0.000770115	0.0125735	0.128288
SPECC1	-0.770131	-0.770138	7.31919	0.000770556	0.0125735	0.128288
UBE2W	-0.856687	-0.85672	5.1827	0.000770744	0.0125735	0.128288
MCUR1	-1.03571	-1.03571	8.36916	0.000770753	0.0125735	0.128288
BACE1	-1.1102	-1.11034	3.41857	0.000771193	0.0125735	0.128288
GATA1	-0.877944	-0.877967	5.70983	0.00077239	0.0125735	0.128288
TGFB1I1	-1.11984	-1.11985	7.28844	0.000772655	0.0125735	0.128288
ANKRD9	-1.08436	-1.08458	2.65087	0.000772776	0.0125735	0.128288
SLC1A1	-1.29662	-1.29962	-0.335345	0.000773333	0.0125735	0.128288
ZFP36L1	0.786829	0.786842	5.52782	0.000773804	0.0125735	0.128288
ATPAF1	-0.87494	-0.875015	3.92621	0.000774192	0.0125735	0.128288
VTI1B	-0.749654	-0.749663	6.65984	0.000775123	0.0125735	0.128288
MTFR1L	-0.916812	-0.916818	7.81067	0.000776125	0.0125735	0.128288
IFT80	-0.814312	-0.814354	4.90512	0.000777628	0.0125735	0.128288
RAB10	-0.883274	-0.883282	7.37483	0.000778925	0.0125735	0.128288
DYNC1LI2	0.732317	0.73234	4.5942	0.000779079	0.0125735	0.128288
NEK1	-0.753926	-0.753935	6.92496	0.000779511	0.0125735	0.128288
SAT2	0.826032	0.82618	2.05584	0.000780421	0.0125735	0.128288
HOOK3	-0.899221	-0.899226	7.98175	0.000780592	0.0125735	0.128288
MGP	0.887269	0.887579	1.27652	0.000781476	0.0125735	0.128288
TAX1BP3	-1.02104	-1.02105	7.67266	0.000782513	0.0125735	0.128288
EDN1	1.09628	1.09926	-1.85014	0.000782628	0.0125735	0.128288
ZNF391	1.12898	1.1339	-2.3108	0.000783699	0.0125774	0.128327
ADAM10	-0.938644	-0.938649	8.03878	0.000788575	0.0125788	0.128342
GOLGA1	-0.988344	-0.988388	4.84208	0.000790469	0.0125788	0.128342
PIGM	0.900029	0.900794	0.0190076	0.000790762	0.0125788	0.128342
ZNF707	1.00162	1.0022	0.276124	0.000791466	0.0125788	0.128342
TMEM150A	0.919752	0.920371	0.192923	0.000791559	0.0125788	0.128342
SIAE	-1.14775	-1.14775	8.22361	0.000791811	0.0125788	0.128342
MGAT4B	-1.16546	-1.16546	9.48441	0.000792571	0.0125788	0.128342
CETP	-1.19254	-1.19257	5.65324	0.000792712	0.0125788	0.128342
RAB6A	-0.943958	-0.943962	8.6916	0.000794107	0.0125788	0.128342
RP11-599B13.10	-0.923154	-0.923235	4.01876	0.000794158	0.0125788	0.128342
ULK4	-0.799548	-0.799607	4.25769	0.000795728	0.0125788	0.128342
CD68	-0.922796	-0.922798	9.24448	0.000796056	0.0125788	0.128342
ZC3H12C	-0.95311	-0.953126	6.6422	0.000796144	0.0125788	0.128342
ITPR3	0.960418	0.960502	3.18843	0.000796598	0.0125788	0.128342
YTHDC2	-0.68434	-0.684358	5.67396	0.000798381	0.0125788	0.128342
TRIM2	0.826346	0.826723	0.67396	0.000798435	0.0125788	0.128342
DPH2	0.98639	0.986677	1.22685	0.000798972	0.0125788	0.128342
ABCC1	-0.91679	-0.9168	7.08937	0.000799757	0.0125788	0.128342
AP2B1	-0.782565	-0.782567	8.71103	0.000800099	0.0125788	0.128342
DNAJC16	-0.946099	-0.946111	7.02636	0.000801149	0.0125788	0.128342
JUNB	0.915232	0.915261	4.35203	0.000801226	0.0125788	0.128342
SMG1P2	-0.817158	-0.817179	5.65729	0.00080235	0.0125834	0.128389
RNU2-15P	-0.994371	-0.994472	3.82481	0.00080397	0.0125958	0.128515
ACP1	-0.829847	-0.829861	6.46395	0.000807538	0.0126244	0.128807
LTBP1	-1.12795	-1.12795	11.0734	0.000808859	0.0126244	0.128807
SAV1	-0.906322	-0.906332	7.01742	0.000809248	0.0126244	0.128807
EPAS1	1.00057	1.00058	5.74189	0.000813524	0.0126244	0.128807
CMTM6	-0.964775	-0.964784	7.33856	0.000813996	0.0126244	0.128807
ZNF212	1.02501	1.02544	0.630855	0.000814426	0.0126244	0.128807
ILK	-1.06273	-1.06274	10.3389	0.000814658	0.0126244	0.128807
PTRF	0.99179	0.991808	5.52291	0.000815733	0.0126244	0.128807
NHSL2	0.967372	0.967433	3.53172	0.000816307	0.0126244	0.128807
APLF	-1.02751	-1.02752	7.74364	0.00081632	0.0126244	0.128807
SLC16A7	-1.00163	-1.00176	3.36232	0.000816794	0.0126244	0.128807
GALM	-0.867873	-0.867932	4.37223	0.000818066	0.0126244	0.128807
SLC39A3	-1.04214	-1.04217	5.45516	0.000818135	0.0126244	0.128807
FPR1	1.06497	1.06501	4.12422	0.0008197	0.0126244	0.128807
PRKAB2	-1.03299	-1.03312	3.45972	0.000819721	0.0126244	0.128807
MTHFSD	0.763842	0.764347	0.245474	0.000821492	0.0126244	0.128807
MED13	-0.672417	-0.672422	7.50024	0.000821864	0.0126244	0.128807
CKAP5	-0.731788	-0.731793	7.61976	0.000823211	0.0126244	0.128807
ST8SIA6	-1.05129	-1.0514	4.09865	0.00082335	0.0126244	0.128807
CTD-2368P22.1	-1.03141	-1.03242	0.649931	0.000823872	0.0126244	0.128807
VWF	-1.24012	-1.24012	8.64817	0.000824791	0.0126244	0.128807
REEP3	-0.927315	-0.92735	5.2991	0.000825924	0.0126244	0.128807
USP35	0.938217	0.939003	-0.229701	0.000826693	0.0126244	0.128807
PUSL1	0.821738	0.822341	0.00732235	0.000826858	0.0126244	0.128807
TRAM2-AS1	-0.981787	-0.982302	1.37115	0.000827336	0.0126244	0.128807
TNFSF4	-1.07438	-1.07441	6.25491	0.000827699	0.0126244	0.128807
CTNNBIP1	-0.85525	-0.855289	4.82615	0.000828292	0.0126244	0.128807
APP	-1.09564	-1.09564	10.8608	0.000830168	0.0126403	0.128969
GJA3	2.27087	2.35073	-4.28555	0.000831877	0.0126519	0.129087
RCAN3	-0.856619	-0.856658	5.03265	0.000832915	0.0126519	0.129087
MCU	-1.11117	-1.11118	6.79095	0.000833437	0.0126519	0.129087
ME1	-1.33566	-1.33571	5.32218	0.000838321	0.0127133	0.129714
CDS2	-1.02177	-1.02179	7.22977	0.000842206	0.0127594	0.130184
CLIC4	-0.932204	-0.932211	7.64962	0.000843353	0.012764	0.130231
MAP3K9	0.849829	0.850768	-0.497886	0.000846488	0.0127984	0.130582
SMPD1	-1.1164	-1.11643	5.66758	0.000847664	0.0127984	0.130582
CDKAL1	-0.81669	-0.816713	5.682	0.000848159	0.0127984	0.130582
SFXN3	-0.914027	-0.914055	5.43865	0.000853211	0.0128329	0.130934
GOLIM4	-0.87559	-0.875609	6.03316	0.000854517	0.0128329	0.130934
ZMIZ2	-0.734755	-0.734768	6.08484	0.000854832	0.0128329	0.130934
POLA1	-0.814499	-0.81453	5.18991	0.000856873	0.0128329	0.130934
PPDPF	-0.90733	-0.907333	8.95146	0.000857978	0.0128329	0.130934
ZNF532	0.801489	0.801578	2.74897	0.000859423	0.0128329	0.130934
LGALSL	-1.097	-1.097	8.53367	0.000859802	0.0128329	0.130934
TNFAIP3	0.752498	0.75256	3.11919	0.00086	0.0128329	0.130934
STIM1	-0.985339	-0.98535	6.95908	0.000860719	0.0128329	0.130934
GGTA1P	-1.06892	-1.06893	7.24471	0.000861523	0.0128329	0.130934
UBE2J1	-0.812788	-0.812793	7.78745	0.000861611	0.0128329	0.130934
SGMS1	-0.961534	-0.961558	5.85125	0.000862524	0.0128329	0.130934
CASC4	-0.875429	-0.875442	6.64208	0.000863827	0.0128329	0.130934
GPR108	-0.850459	-0.850483	5.50955	0.000864254	0.0128329	0.130934
CCL14	0.908398	0.908453	3.75195	0.000864574	0.0128329	0.130934
KIFAP3	-1.05096	-1.05097	7.94385	0.000864667	0.0128329	0.130934
UBXN2A	-0.995098	-0.995128	5.68787	0.000865251	0.0128329	0.130934
ATG4C	-0.760315	-0.760337	5.67877	0.00086569	0.0128329	0.130934
ASXL3	-1.26171	-1.26197	2.92841	0.000867108	0.0128338	0.130944
MICU1	-0.903992	-0.904002	6.91898	0.00086844	0.0128338	0.130944
MFSD11	-0.963805	-0.963831	5.84853	0.000869056	0.0128338	0.130944
COX6A1P2	2.51052	2.54674	-3.19714	0.000869142	0.0128338	0.130944
CALM3	-0.930253	-0.930254	10.3955	0.000870364	0.0128393	0.131
INF2	-1.08206	-1.08206	8.77295	0.000873026	0.012864	0.131251
TMEFF1	-1.01503	-1.01505	5.95635	0.000875857	0.012864	0.131251
RBM41	-0.709241	-0.709295	4.10789	0.000876938	0.012864	0.131251
ABCC4	-1.18533	-1.18533	9.53712	0.000877434	0.012864	0.131251
MEPCE	-0.928533	-0.928542	7.2478	0.000877749	0.012864	0.131251
CALD1	-1.02836	-1.02837	8.3128	0.00087797	0.012864	0.131251
FAM124A	1.0761	1.07814	-1.2725	0.000878323	0.012864	0.131251
SMS	-0.828577	-0.828587	6.72756	0.000878825	0.012864	0.131251
BBOF1	-0.8766	-0.876711	3.46877	0.00087984	0.0128648	0.13126
SCYL2	-0.847529	-0.847533	8.19592	0.000880644	0.0128648	0.13126
UXT-AS1	-1.20226	-1.20714	-1.23544	0.000882639	0.0128648	0.13126
SLC35E1	-0.951194	-0.951205	6.99214	0.000882661	0.0128648	0.13126
C1orf162	0.785781	0.785811	4.26844	0.000883128	0.0128648	0.13126
ITGB3	-1.31462	-1.31462	11.8727	0.000885127	0.0128731	0.131344
METTL22	-1.06788	-1.0679	5.65089	0.000885396	0.0128731	0.131344
TMEM167B	-0.758188	-0.758233	4.38455	0.000886549	0.0128775	0.131389
IL13RA1	0.902578	0.902764	1.90107	0.000889469	0.0129075	0.131696
SCP2	-0.786853	-0.786861	6.83696	0.000890838	0.012915	0.131772
RNF25	0.837892	0.838079	1.61612	0.000892782	0.0129246	0.13187
TRIM44	0.696347	0.696387	3.6688	0.000893204	0.0129246	0.13187
KIF24	-0.728002	-0.728218	2.19813	0.000894422	0.0129299	0.131923
RHBDD1	-1.00188	-1.00189	8.86192	0.000896219	0.0129362	0.131988
MPIG6B	-1.20729	-1.20729	9.95676	0.000896566	0.0129362	0.131988
HIPK3	-0.91948	-0.919481	10.2617	0.000899474	0.0129658	0.13229
SLC39A8	-0.843797	-0.843849	4.46293	0.000900485	0.012968	0.132313
STXBP6	0.972006	0.973659	-1.14319	0.000901425	0.0129692	0.132325
PRR4	-1.13638	-1.13699	1.69058	0.000903355	0.0129727	0.132361
ST7	-1.04989	-1.0499	7.39742	0.000903381	0.0129727	0.132361
FAM160B1	-0.728824	-0.728841	5.92152	0.000904844	0.0129814	0.13245
RANBP9	-0.911008	-0.911012	8.60672	0.000906794	0.0129858	0.132494
MOCS1	1.14486	1.14608	-0.648789	0.000907942	0.0129858	0.132494
TMBIM6	-0.865252	-0.865255	8.90586	0.000908154	0.0129858	0.132494
TCTA	-0.903217	-0.903299	3.82049	0.000908579	0.0129858	0.132494
FOS	1.37538	1.37544	3.92693	0.000911333	0.0130087	0.132727
VCPKMT	0.797381	0.798581	-0.816679	0.000911894	0.0130087	0.132727
ACTB	-0.832787	-0.832787	14.9313	0.000913038	0.0130107	0.132748
UQCRH	-0.780382	-0.780388	7.57473	0.000913753	0.0130107	0.132748
RP11-582J16.5	1.5499	1.55349	-1.68544	0.00091635	0.0130135	0.132777
GSK3B	-0.890494	-0.890502	7.20169	0.000916479	0.0130135	0.132777
LY6G6C	-1.13844	-1.14014	0.119941	0.000916528	0.0130135	0.132777
ST7L	-0.986699	-0.986728	5.80604	0.000918777	0.0130243	0.132887
CTD-2619J13.14	0.922706	0.924883	-1.48011	0.000919006	0.0130243	0.132887
LINC00680	0.813842	0.816785	-1.9249	0.000923653	0.0130522	0.133171
TNPO1	-0.806428	-0.806431	8.20594	0.000923869	0.0130522	0.133171
AK9	-0.857691	-0.857747	4.60369	0.000924192	0.0130522	0.133171
MFAP3L	-1.07522	-1.07522	9.7479	0.000925121	0.0130522	0.133171
TMEM87B	-0.870743	-0.870758	6.39699	0.000925281	0.0130522	0.133171
TFEB	0.882025	0.88209	3.12727	0.00092651	0.0130563	0.133214
TUBA1B	-0.831041	-0.831041	11.051	0.000927941	0.0130563	0.133214
OCLN	1.3368	1.33879	-0.914338	0.000928163	0.0130563	0.133214
ATP8A1	-0.978923	-0.978926	8.90797	0.000931194	0.0130868	0.133525
NUDT22	1.36615	1.36671	1.19065	0.000932972	0.0130947	0.133605
TROVE2	-0.848795	-0.848805	6.9149	0.000933481	0.0130947	0.133605
LOXL3	-1.21863	-1.21867	5.399	0.00093557	0.0130959	0.133617
PPBP	-0.870131	-0.870131	13.101	0.000935836	0.0130959	0.133617
PCDHB16	2.37523	2.46118	-4.46769	0.000936173	0.0130959	0.133617
PHTF1	-0.930763	-0.930803	5.16882	0.000937026	0.0130959	0.133617
SIAH2	-0.807041	-0.807048	7.1572	0.000939485	0.0131054	0.133714
RASEF	1.08374	1.08563	-1.03004	0.000940496	0.0131054	0.133714
GDI1	-0.891108	-0.891112	8.22739	0.000940674	0.0131054	0.133714
DGCR2	-0.947741	-0.947775	5.26808	0.000941167	0.0131054	0.133714
UBR1	-0.756385	-0.756399	6.16075	0.000942283	0.0131089	0.13375
TDRD3	-0.831976	-0.831991	6.37354	0.000945688	0.0131442	0.13411
LRRC4B	2.18067	2.22227	-3.97567	0.00095033	0.0131883	0.13456
VKORC1	-0.91681	-0.916828	6.08714	0.000950599	0.0131883	0.13456
TADA3	-0.801539	-0.801545	7.40323	0.000952031	0.013196	0.134639
RASA4B	1.08928	1.08939	3.01098	0.00095513	0.0132269	0.134954
SELENOF	-0.768678	-0.76871	5.05757	0.000957055	0.0132377	0.135064
PGM5	0.849858	0.849995	2.21674	0.000959299	0.0132377	0.135064
REPS2	-0.94732	-0.947327	7.77656	0.000959442	0.0132377	0.135064
PTP4A2P2	-1.21342	-1.21371	2.84817	0.000959848	0.0132377	0.135064
PPIF	-0.995365	-0.995383	6.23568	0.000960277	0.0132377	0.135064
FKBP1A	-0.856547	-0.85655	9.11853	0.000962424	0.0132478	0.135168
SERPINE2	-1.35589	-1.35594	5.68861	0.000963971	0.0132478	0.135168
PDGFC	-1.04424	-1.04425	6.84279	0.000964266	0.0132478	0.135168
CDKN2D	-1.00218	-1.00218	8.05138	0.000964784	0.0132478	0.135168
GIPC2	0.899369	0.900587	-0.74449	0.000965385	0.0132478	0.135168
RAD54B	-0.700513	-0.700747	2.02278	0.000966659	0.0132486	0.135175
DGKG	-0.914293	-0.914311	6.21695	0.000967191	0.0132486	0.135175
TRIQK	-0.939265	-0.93929	5.84918	0.000968735	0.0132502	0.135192
SEPT11	-0.957642	-0.957646	8.67566	0.000970123	0.0132502	0.135192
LYPLAL1	-0.924018	-0.924028	7.30967	0.000970219	0.0132502	0.135192
ECSCR	0.845852	0.846287	0.601405	0.000970805	0.0132502	0.135192
TYMP	0.87571	0.875719	5.95552	0.000973398	0.0132643	0.135336
XPR1	-0.885745	-0.88576	6.26017	0.00097359	0.0132643	0.135336
CAPN1	-0.901381	-0.901383	9.31346	0.000974712	0.0132676	0.13537
TBC1D5	-0.682878	-0.682888	6.3503	0.000975729	0.0132696	0.135389
RAB11B	-0.799273	-0.799279	7.41157	0.000977441	0.0132701	0.135395
GSN	-0.88685	-0.886852	9.67131	0.000977837	0.0132701	0.135395
DSE	-0.862972	-0.862976	8.27504	0.000978394	0.0132701	0.135395
ITGB4	1.01076	1.01114	0.967429	0.000980717	0.0132781	0.135476
PRX	0.859525	0.859629	2.49265	0.000981526	0.0132781	0.135476
TPGS2	-0.749023	-0.749045	5.44995	0.000982145	0.0132781	0.135476
SLC45A4	-0.749117	-0.749146	5.13727	0.00098249	0.0132781	0.135476
SEC14L1	-0.71357	-0.713572	8.53796	0.000984924	0.0132991	0.135691
ARHGEF7	-0.707429	-0.707456	4.95748	0.000985939	0.013301	0.13571
MMP23B	0.931063	0.932123	-0.670089	0.000986934	0.0133025	0.135726
MSANTD3	-0.990317	-0.990328	7.07788	0.000989078	0.0133196	0.1359
CSDE1	-0.689353	-0.689354	9.97368	0.000995396	0.0133701	0.136416
CBX2	1.23413	1.23763	-1.69796	0.000998392	0.0133701	0.136416
SNRPN	-0.980813	-0.980818	8.01911	0.000999542	0.0133701	0.136416
NHLRC2	-0.703229	-0.703244	6.03041	0.0010004	0.0133701	0.136416
RASIP1	0.963344	0.96386	0.518672	0.00100049	0.0133701	0.136416
PLEKHA8	-0.736172	-0.736312	2.81019	0.00100068	0.0133701	0.136416
HOMER3	0.932267	0.932443	1.92067	0.00100356	0.0133701	0.136416
DPY19L4	-0.859899	-0.859998	3.68702	0.00100356	0.0133701	0.136416
C10orf10	0.905485	0.905748	1.3934	0.0010038	0.0133701	0.136416
VEGFC	-0.945986	-0.946046	4.56578	0.00100503	0.0133701	0.136416
FBXL20	-0.898632	-0.898717	3.92861	0.00100553	0.0133701	0.136416
RP1-34B20.4	-1.2517	-1.25257	1.17595	0.00100564	0.0133701	0.136416
TP53BP2	-0.831775	-0.831792	5.78817	0.00100573	0.0133701	0.136416
NDC1	-0.772012	-0.772068	4.38988	0.00100664	0.0133701	0.136416
CEP164	0.870561	0.870716	2.07504	0.00100715	0.0133701	0.136416
ETV6	-0.766701	-0.766709	6.80937	0.00100769	0.0133701	0.136416
ZNF710	0.859133	0.859202	3.1144	0.00100784	0.0133701	0.136416
PRDX6	-0.913263	-0.913265	10.0789	0.00101211	0.0134086	0.136808
FGD4	-0.825969	-0.825974	7.77105	0.0010125	0.0134086	0.136808
TTC39B	-0.987146	-0.98716	6.79222	0.00101665	0.0134517	0.137248
ORAI1	-0.926604	-0.926611	7.47048	0.00101814	0.0134597	0.137329
SMAD2	-0.855117	-0.85512	8.59318	0.00101948	0.0134657	0.137391
ZNF14	0.740901	0.741233	0.972051	0.00102081	0.0134715	0.13745
KPNA3	-0.855081	-0.85509	7.13141	0.00102398	0.0134743	0.137478
BTBD7	-0.67445	-0.674481	4.74006	0.00102506	0.0134743	0.137478
MYO5A	-0.700362	-0.700368	7.02278	0.00102535	0.0134743	0.137478
ASAP2	-1.02937	-1.02937	8.88682	0.00102607	0.0134743	0.137478
RNF13	-0.783091	-0.783098	7.35454	0.00102646	0.0134743	0.137478
OXCT1	-0.648498	-0.648532	4.68316	0.00102868	0.0134743	0.137478
MT1F	0.841882	0.842879	-0.744296	0.00102885	0.0134743	0.137478
C18orf8	-0.688689	-0.688702	6.23412	0.00102896	0.0134743	0.137478
PHKB	-0.995998	-0.996	9.98749	0.00102903	0.0134743	0.137478
CDC42EP4	0.864333	0.86465	0.876059	0.00103435	0.0135322	0.13807
KIAA0319L	-0.80262	-0.802658	4.65514	0.00103648	0.0135431	0.138181
STT3B	-0.898653	-0.898662	6.9232	0.00103697	0.0135431	0.138181
MCFD2	-0.884554	-0.884607	4.59195	0.00103925	0.0135613	0.138366
RTN2	-0.949643	-0.949661	6.27019	0.00104067	0.0135657	0.138411
SPATA13	0.742672	0.742712	3.69322	0.00104138	0.0135657	0.138411
LARP4	-0.869427	-0.869435	7.34348	0.00104436	0.0135823	0.138581
LAMB2	-1.09319	-1.09327	4.39162	0.00104564	0.0135823	0.138581
CDH6	-1.81903	-1.81959	2.25873	0.00104573	0.0135823	0.138581
MAPK6	-0.920409	-0.920437	5.41892	0.00104624	0.0135823	0.138581
DENND1B	-0.830401	-0.830418	6.19399	0.00104804	0.0135835	0.138592
TBL1XR1	-0.810476	-0.810482	7.66514	0.00104812	0.0135835	0.138592
KIAA1462	0.902433	0.902442	6.30018	0.00105152	0.0136158	0.138922
KIAA1468	-0.78992	-0.789942	5.70873	0.00105326	0.0136268	0.139034
PDK3	-0.7693	-0.76932	5.70341	0.00105557	0.0136418	0.139187
TAB3	-0.790087	-0.790103	5.95427	0.00105648	0.0136418	0.139187
HOXB7	0.968472	0.969803	-0.88562	0.00105713	0.0136418	0.139187
ACTR10	-0.895811	-0.89582	7.22303	0.00106025	0.0136704	0.139479
ZNF248	-0.879628	-0.880043	1.4209	0.0010621	0.0136826	0.139604
SLC30A5	-0.89122	-0.891232	6.77376	0.00106367	0.0136912	0.139692
FER	-0.915436	-0.915449	6.75986	0.00106514	0.0136985	0.139766
ATP6V0E1	-0.955283	-0.955288	8.29418	0.00106637	0.0137028	0.139809
EIF4G2	-0.814571	-0.814572	11.0102	0.00107301	0.0137587	0.14038
ADAM9	-1.04667	-1.04667	8.19983	0.00107456	0.0137587	0.14038
RP11-632K20.7	-0.844353	-0.844385	5.23299	0.00107522	0.0137587	0.14038
PARK7	-0.814048	-0.81405	8.88436	0.00107608	0.0137587	0.14038
ATP2A2	-0.917085	-0.917091	7.61466	0.00107905	0.0137587	0.14038
KLF7	-0.676954	-0.676994	4.3036	0.00108115	0.0137587	0.14038
PAN3	-0.743065	-0.743073	6.94177	0.00108125	0.0137587	0.14038
PDLIM5	-0.905852	-0.905857	8.10302	0.00108153	0.0137587	0.14038
RP11-728K20.3	-1.16514	-1.1719	-1.5028	0.00108188	0.0137587	0.14038
TBC1D32	-0.682488	-0.682592	3.27693	0.00108218	0.0137587	0.14038
RP11-70C1.3	-0.920245	-0.920284	5.09686	0.00108321	0.0137587	0.14038
B4GALT1	-0.755508	-0.755541	4.92489	0.00108402	0.0137587	0.14038
ANGPTL2	1.2628	1.2677	-2.22199	0.0010845	0.0137587	0.14038
PDIA3	-0.824113	-0.824118	7.62183	0.00108584	0.0137587	0.14038
NHS	0.992816	0.993532	0.232309	0.00108588	0.0137587	0.14038
TJP2	-0.965901	-0.965908	7.75245	0.00108766	0.0137587	0.14038
PTPN12	-1.01482	-1.01482	10.4128	0.00108782	0.0137587	0.14038
FADS1	-0.900089	-0.900155	4.14457	0.00108796	0.0137587	0.14038
CDC42	-0.787554	-0.787555	9.89898	0.00108884	0.0137587	0.14038
C7orf49	-0.799789	-0.79984	4.42653	0.00108945	0.0137587	0.14038
MTPN	-0.922516	-0.922517	11.0547	0.00109073	0.0137587	0.14038
PEAR1	-1.13682	-1.13683	7.77149	0.00109167	0.0137587	0.14038
MINDY2	-0.627759	-0.627815	3.7628	0.0010922	0.0137587	0.14038
FCGR3A	0.955876	0.955889	5.52539	0.00109252	0.0137587	0.14038
MIER2	0.852435	0.852561	2.27348	0.00109546	0.0137714	0.140509
PHF20L1	-0.814614	-0.814622	7.10306	0.00109686	0.0137714	0.140509
ZMAT3	-1.20978	-1.20983	5.10626	0.00109706	0.0137714	0.140509
ZFYVE21	-0.900169	-0.900197	5.31256	0.00109717	0.0137714	0.140509
ACVRL1	0.904065	0.904267	1.73343	0.00109958	0.0137825	0.140623
PBLD	-0.996592	-0.99663	5.29754	0.00109987	0.0137825	0.140623
TST	-0.986643	-0.986662	6.35516	0.00110113	0.0137869	0.140667
TRPC1	-1.00475	-1.00489	3.62608	0.00110563	0.0138318	0.141126
TMEM181	-0.855815	-0.855833	6.17382	0.00110758	0.013832	0.141128
METTL15	-0.84532	-0.845383	4.28743	0.00110838	0.013832	0.141128
ACTR3B	-0.989696	-0.989713	6.616	0.00110891	0.013832	0.141128
ZMYND8	-0.84739	-0.847395	8.04481	0.00111001	0.013832	0.141128
ZSCAN21	0.833781	0.834674	-0.347616	0.00111021	0.013832	0.141128
ZNF132	0.968909	0.969806	-0.180692	0.00111152	0.0138356	0.141165
GIMAP6	0.827157	0.827189	4.15072	0.00111264	0.0138356	0.141165
RNASEK	-0.876081	-0.876085	8.4943	0.00111593	0.0138356	0.141165
PARN	-0.689236	-0.689254	5.59812	0.00111669	0.0138356	0.141165
DTWD1	-0.740744	-0.740807	4.10728	0.00111691	0.0138356	0.141165
SNAPC4	0.961123	0.961387	1.34238	0.00111701	0.0138356	0.141165
CEP112	0.874522	0.874699	1.91872	0.00111728	0.0138356	0.141165
ACCS	-1.01039	-1.01049	3.62325	0.00111781	0.0138356	0.141165
GPR1	-1.2223	-1.22258	2.4914	0.00112529	0.0139074	0.141897
SSX2IP	-1.10074	-1.10075	8.76816	0.00112544	0.0139074	0.141897
ZC4H2	-0.841063	-0.841277	2.45341	0.00112671	0.0139117	0.141942
FANCC	-0.728916	-0.729124	2.1863	0.00112924	0.0139181	0.142007
UBE4B	-0.568356	-0.568367	5.97376	0.0011297	0.0139181	0.142007
RP4-758J18.2	0.792958	0.793385	0.509524	0.00113011	0.0139181	0.142007
SEMA3G	1.04277	1.04319	0.889909	0.00113208	0.0139181	0.142007
NTS	1.36645	1.37436	-2.99985	0.00113326	0.0139181	0.142007
SLC22A17	-1.20705	-1.20756	1.76861	0.00113358	0.0139181	0.142007
SNX7	0.914906	0.915856	-0.555165	0.00113439	0.0139181	0.142007
XCR1	1.96834	1.99429	-3.82917	0.00113552	0.0139181	0.142007
DLL1	1.17979	1.18187	-1.28379	0.0011362	0.0139181	0.142007
MIGA1	-0.756456	-0.756488	5.14477	0.00113642	0.0139181	0.142007
EDEM3	-0.700249	-0.700292	4.38948	0.00113794	0.0139255	0.142082
TMEM41B	-0.791612	-0.791697	3.69696	0.00114447	0.0139725	0.142561
TPST1	-0.920794	-0.920848	4.79179	0.00114511	0.0139725	0.142561
NUP85	0.847056	0.84716	2.57219	0.00114733	0.0139725	0.142561
AKR1C3	0.797618	0.797728	2.46078	0.00114751	0.0139725	0.142561
SMTN	-0.835375	-0.835402	5.18533	0.00114817	0.0139725	0.142561
TRAF1	0.940098	0.940464	0.957224	0.0011483	0.0139725	0.142561
TLK1	-0.992888	-0.992889	10.2316	0.00114841	0.0139725	0.142561
AMOTL2	0.898045	0.898461	0.562853	0.00114915	0.0139725	0.142561
RSRC1	-0.80789	-0.807912	5.70325	0.0011517	0.0139872	0.142711
PIK3C3	-0.910399	-0.910405	7.91951	0.00115221	0.0139872	0.142711
GMPR	-0.982132	-0.982137	8.08135	0.00115602	0.0140222	0.143068
ITM2B	-0.928275	-0.928275	11.8088	0.00115937	0.0140424	0.143274
ZNF25	-0.861652	-0.861773	3.26989	0.00115954	0.0140424	0.143274
MYOM1	-0.979682	-0.979702	6.20156	0.00116614	0.0140943	0.143804
HNRNPLL	-0.877146	-0.877158	6.72242	0.00116616	0.0140943	0.143804
SPNS2	0.894003	0.894393	0.620786	0.00116707	0.0140943	0.143804
USP33	-0.761535	-0.761542	7.2643	0.00116754	0.0140943	0.143804
RAC1	-0.753728	-0.753734	7.2616	0.0011715	0.0141265	0.144132
ATF7IP2	-0.997494	-0.997528	5.56247	0.00117208	0.0141265	0.144132
ATAD2B	-0.882648	-0.882654	7.75147	0.00117434	0.0141304	0.144173
TCOF1	0.882513	0.882557	3.83327	0.00117639	0.0141304	0.144173
AURKA	-0.79697	-0.797042	3.91288	0.0011766	0.0141304	0.144173
SERTAD4-AS1	1.35823	1.36848	-3.00629	0.00117731	0.0141304	0.144173
RP11-80H18.3	0.725345	0.725777	0.408579	0.00117827	0.0141304	0.144173
MMD	-0.928481	-0.928483	9.93931	0.00117863	0.0141304	0.144173
CCDC138	-0.760266	-0.760357	3.67201	0.00118075	0.0141304	0.144173
RASA3	-0.948458	-0.94846	9.48127	0.00118115	0.0141304	0.144173
SETD7	0.811345	0.81148	2.08013	0.00118138	0.0141304	0.144173
SHOC2	-0.859293	-0.859295	9.57645	0.00118317	0.0141304	0.144173
PLCB1	1.03578	1.03596	2.26341	0.00118357	0.0141304	0.144173
RASA4	1.04734	1.04738	4.53137	0.0011836	0.0141304	0.144173
ZNF704	0.911529	0.91214	0.172606	0.00118555	0.0141421	0.144292
USP39	-0.695245	-0.695257	6.13821	0.0011872	0.0141421	0.144292
PLXNA4	-1.27042	-1.27053	4.00084	0.00118738	0.0141421	0.144292
MIPEP	-0.712045	-0.712193	2.7471	0.00118899	0.0141502	0.144375
F2RL3	-0.944577	-0.944688	3.58297	0.00119038	0.0141522	0.144394
GALNT2	-0.771968	-0.772017	4.28234	0.00119122	0.0141522	0.144394
LNPK	-0.749231	-0.749281	4.34779	0.00119292	0.0141522	0.144394
KNL1	-0.718609	-0.718651	4.52754	0.00119427	0.0141522	0.144394
RGS6	-1.06191	-1.06192	7.21247	0.00119492	0.0141522	0.144394
GIMAP4	0.78314	0.783152	5.72748	0.00119513	0.0141522	0.144394
DPYD	-0.765449	-0.765451	8.9192	0.00119615	0.0141522	0.144394
DR1	-0.728614	-0.728627	6.17902	0.00119869	0.0141522	0.144394
WWP1	-0.811257	-0.811264	7.44218	0.00119881	0.0141522	0.144394
ARL6IP1	-0.801967	-0.801985	5.89631	0.00119961	0.0141522	0.144394
LINC00346	-1.02937	-1.03011	1.10802	0.00119978	0.0141522	0.144394
SH3BP2	0.901939	0.901961	4.71905	0.00120099	0.0141522	0.144394
TGFB1	-0.939075	-0.939078	9.08271	0.00120191	0.0141522	0.144394
MKKS	-0.882945	-0.882971	5.73016	0.00120223	0.0141522	0.144394
GLCCI1	-0.878583	-0.878619	5.01837	0.00121099	0.0142202	0.145089
RP11-626G11.3	0.932615	0.933454	-0.23941	0.00121127	0.0142202	0.145089
GSR	-0.70992	-0.709926	7.17687	0.00121161	0.0142202	0.145089
ADAT2	-0.829426	-0.829621	2.70612	0.00121183	0.0142202	0.145089
SNTB1	-0.957625	-0.957639	6.75119	0.00121271	0.0142202	0.145089
PLEKHA8P1	-0.967949	-0.968	4.78587	0.00121705	0.0142519	0.145413
PSD3	-0.923943	-0.923957	6.78352	0.00121729	0.0142519	0.145413
BTN2A1	1.01924	1.01951	1.44856	0.00121988	0.0142603	0.145498
C12orf76	-1.02024	-1.02027	5.59748	0.00122027	0.0142603	0.145498
NPY1R	1.37505	1.38443	-2.57333	0.00122174	0.0142603	0.145498
NUDT19	-0.686359	-0.68647	2.81766	0.00122178	0.0142603	0.145498
GBP2	0.797048	0.79706	5.56592	0.00122726	0.0143012	0.145915
TAB2	-0.796487	-0.79649	8.53961	0.00122802	0.0143012	0.145915
GNA13	-0.786428	-0.786433	7.91064	0.00122811	0.0143012	0.145915
SSH1	-0.786117	-0.786127	6.66382	0.00123066	0.0143079	0.145983
POLI	-0.76034	-0.760371	5.23186	0.0012317	0.0143079	0.145983
ABLIM1	-0.735496	-0.735503	7.1496	0.00123184	0.0143079	0.145983
ARPC4	-0.75373	-0.753734	8.18497	0.00123271	0.0143079	0.145983
FN1	0.890305	0.890487	1.91519	0.0012334	0.0143079	0.145983
RGPD6	-1.39447	-1.39457	4.74368	0.00123555	0.0143178	0.146085
RIC8B	-0.854164	-0.854196	5.3795	0.00123649	0.0143178	0.146085
CCDC171	-0.888683	-0.888815	3.40837	0.00124122	0.0143178	0.146085
FCGR1B	1.004	1.00413	2.53716	0.00124215	0.0143178	0.146085
AMFR	-0.979558	-0.979563	8.12529	0.00124239	0.0143178	0.146085
GPD1L	-0.868244	-0.868273	5.33358	0.00124258	0.0143178	0.146085
CUL5	-0.707756	-0.707771	6.11811	0.00124371	0.0143178	0.146085
SPDYE2	1.91445	1.91623	-0.171853	0.00124444	0.0143178	0.146085
ATP10A	1.05448	1.05478	1.2943	0.00124482	0.0143178	0.146085
CTPS2	-0.780709	-0.780764	4.44601	0.00124544	0.0143178	0.146085
IGHG4	1.33799	1.3387	0.630408	0.00124678	0.0143178	0.146085
ANKRD65	1.39185	1.40224	-3.22344	0.00124698	0.0143178	0.146085
SDC4	-1.20746	-1.20752	5.06247	0.00124818	0.0143178	0.146085
GSTO1	-0.767442	-0.76745	7.16251	0.00125076	0.0143178	0.146085
ST3GAL3	-1.07476	-1.07478	7.00504	0.00125128	0.0143178	0.146085
MELK	-0.776355	-0.77649	3.10164	0.00125274	0.0143178	0.146085
EIF2AK1	-0.852121	-0.852122	10.3075	0.00125396	0.0143178	0.146085
THOC2	-0.785583	-0.785589	7.60181	0.00125444	0.0143178	0.146085
JAM3	-1.0686	-1.0686	10.4116	0.00125459	0.0143178	0.146085
DNAJB7	2.41364	2.50373	-4.44466	0.00125461	0.0143178	0.146085
CCT2	-0.751907	-0.751918	6.22346	0.00125522	0.0143178	0.146085
NEURL2	-0.876764	-0.877452	0.744583	0.00125613	0.0143178	0.146085
GPRC5B	1.01171	1.01324	-0.931746	0.00125762	0.0143178	0.146085
IL2RG	0.829777	0.829885	2.63972	0.00125831	0.0143178	0.146085
NSMCE3	-0.871387	-0.871467	4.09759	0.00125976	0.0143178	0.146085
EEF1A1P10	1.12501	1.13344	-3.0273	0.00126007	0.0143178	0.146085
AP1S2	-0.785224	-0.785227	8.36689	0.00126124	0.0143178	0.146085
CHIC1	-0.73003	-0.730294	1.95604	0.00126248	0.0143178	0.146085
RAPGEF3	0.951949	0.952195	1.45693	0.0012632	0.0143178	0.146085
LINC00957	1.09253	1.09297	0.755304	0.00126379	0.0143178	0.146085
NAA16	-0.79813	-0.798168	4.9319	0.00126484	0.0143178	0.146085
RP11-549K20.1	-0.976887	-0.978819	-0.351701	0.00126596	0.0143178	0.146085
HSD17B7	1.02262	1.02332	0.0717805	0.00126638	0.0143178	0.146085
BBX	-0.734425	-0.734437	6.21194	0.00126733	0.0143178	0.146085
BRE	-0.745627	-0.745643	5.98718	0.001268	0.0143178	0.146085
C9orf129	2.02958	2.03888	-3.02493	0.00126828	0.0143178	0.146085
FAM193B	-0.718894	-0.718923	5.00903	0.00127043	0.0143241	0.146149
HACD1	-1.23849	-1.23897	2.46258	0.00127113	0.0143241	0.146149
CYTH4	0.914263	0.914282	5.01638	0.00127168	0.0143241	0.146149
SAT1	-0.87262	-0.872622	9.40976	0.00127392	0.0143387	0.146298
TTC7A	0.866628	0.866657	4.38311	0.00127719	0.0143649	0.146565
NFKBIZ	0.800662	0.8007	3.9972	0.00128099	0.0143894	0.146815
IL7	-0.923603	-0.923944	2.11845	0.00128129	0.0143894	0.146815
SNTA1	0.861081	0.862091	-0.564346	0.00128222	0.0143894	0.146815
THNSL2	1.43007	1.43339	-1.65054	0.00128557	0.014402	0.146944
RIT1	-0.94272	-0.942728	7.55968	0.00128578	0.014402	0.146944
TBXA2R	-1.03061	-1.03063	6.17549	0.00128783	0.014402	0.146944
FAM175A	-0.752484	-0.752517	4.89466	0.00128798	0.014402	0.146944
AFAP1L1	0.889461	0.889615	2.04522	0.0012881	0.014402	0.146944
WDR78	-0.928792	-0.928836	5.09796	0.00129035	0.0144165	0.147092
AC093616.4	-1.19189	-1.19195	5.09131	0.00129396	0.0144462	0.147395
ZNF430	-0.916222	-0.916335	3.76708	0.00129654	0.0144465	0.147397
CENPK	-0.812082	-0.812192	3.35865	0.00129728	0.0144465	0.147397
CYB561	1.15992	1.16129	-0.860676	0.00129762	0.0144465	0.147397
ADGRD1	1.42925	1.43059	-0.333938	0.0012978	0.0144465	0.147397
NOS1AP	-1.03442	-1.03475	2.34879	0.00130015	0.0144614	0.14755
NES	0.961695	0.961753	3.6935	0.00130105	0.0144614	0.14755
NIPSNAP3B	-1.00527	-1.00543	3.04017	0.00130396	0.0144831	0.147771
CHST7	0.993906	0.995234	-0.761019	0.00130647	0.0144833	0.147773
TC2N	-1.05093	-1.05093	8.31728	0.00130662	0.0144833	0.147773
CSF2RA	1.06463	1.06474	2.98908	0.00130712	0.0144833	0.147773
MRVI1	-0.90443	-0.904463	5.05703	0.0013078	0.0144833	0.147773
SEPT10	0.815513	0.815672	1.96766	0.00131074	0.0144847	0.147788
RP11-1007O24.3	1.89983	1.90807	-2.75413	0.00131152	0.0144847	0.147788
VNN1	-1.14104	-1.14109	5.12845	0.00131153	0.0144847	0.147788
AIG1	-0.904199	-0.904227	5.60265	0.00131175	0.0144847	0.147788
PPP2R5A	-0.691139	-0.691151	6.24324	0.00131493	0.014499	0.147933
CLU	-1.08083	-1.08083	12.4861	0.00131496	0.014499	0.147933
TRAPPC1	-0.895315	-0.895316	11.0526	0.00131797	0.0145119	0.148065
NUMBL	0.941832	0.943119	-0.765924	0.00131804	0.0145119	0.148065
TAF2	-0.720549	-0.720561	6.40815	0.00132057	0.0145187	0.148135
MAPKBP1	0.894804	0.894895	2.78068	0.00132065	0.0145187	0.148135
RP11-138I1.4	-0.654745	-0.654751	6.98176	0.00132154	0.0145187	0.148135
PPHLN1	-0.823737	-0.82375	6.58883	0.0013249	0.0145334	0.148284
ADGRE5	0.813794	0.813805	5.74785	0.00132623	0.0145334	0.148284
SLC22A23	-0.989053	-0.989101	5.05038	0.00132702	0.0145334	0.148284
TPP1	-0.97213	-0.972132	9.74971	0.00132721	0.0145334	0.148284
CFH	0.83152	0.832013	0.18751	0.00132767	0.0145334	0.148284
DPCD	-0.787902	-0.788061	2.82659	0.00132934	0.0145411	0.148363
DUSP1	0.88729	0.887341	3.59846	0.0013303	0.0145412	0.148364
NAPSB	1.19439	1.1953	0.12866	0.00133439	0.0145693	0.148651
CENPJ	-0.704504	-0.704581	3.50392	0.00133495	0.0145693	0.148651
ID3	0.890993	0.891128	2.37793	0.00133576	0.0145693	0.148651
ANKRD26	0.80639	0.806519	2.30432	0.0013386	0.0145871	0.148833
CFL1	-0.724373	-0.724373	9.90206	0.00133945	0.0145871	0.148833
RBM19	0.904538	0.904623	2.87352	0.00134028	0.0145871	0.148833
DEDD	-0.843368	-0.843376	7.26673	0.00134401	0.0146045	0.14901
RHOF	-0.827774	-0.827781	7.18005	0.00134551	0.0146045	0.14901
NPAT	-0.745933	-0.74594	7.18272	0.00134763	0.0146045	0.14901
PPAN-P2RY11	1.16285	1.16385	-0.352254	0.00134813	0.0146045	0.14901
CECR2	-0.863316	-0.863517	2.38562	0.00134952	0.0146045	0.14901
TRAP1	0.792874	0.792939	3.14872	0.00134961	0.0146045	0.14901
LIMS1	-1.00307	-1.00307	12.5102	0.00135123	0.0146045	0.14901
MYH9	-1.02281	-1.02281	13.0078	0.00135246	0.0146045	0.14901
TINAGL1	0.981121	0.981745	0.166486	0.00135553	0.0146045	0.14901
RP11-296K13.4	-1.71354	-1.76488	-3.32116	0.00135638	0.0146045	0.14901
SNX14	-0.681861	-0.681876	5.9392	0.0013566	0.0146045	0.14901
IDS	-0.846218	-0.846222	7.93934	0.00135877	0.0146045	0.14901
HIPK2	-0.805295	-0.805297	8.96314	0.00135974	0.0146045	0.14901
TNF	0.80709	0.807331	1.33086	0.00136048	0.0146045	0.14901
SETD6	1.06574	1.06714	-0.848293	0.00136073	0.0146045	0.14901
NDUFAF6	-0.866249	-0.866332	3.95737	0.00136074	0.0146045	0.14901
RGS10	-0.882832	-0.882833	10.5434	0.0013611	0.0146045	0.14901
ANKRD13C	-0.734516	-0.734542	5.34268	0.00136205	0.0146045	0.14901
PF4	-0.891218	-0.891218	12.6538	0.0013631	0.0146045	0.14901
SLC6A4	-1.12812	-1.12815	6.24564	0.00136317	0.0146045	0.14901
ITGA3	1.12864	1.12985	-0.472562	0.00136379	0.0146045	0.14901
TMEM40	-1.04643	-1.04643	8.57438	0.00136574	0.0146045	0.14901
FSTL1	-1.24085	-1.24086	7.81038	0.00136615	0.0146045	0.14901
PTTG1IP	-0.80883	-0.808838	7.11806	0.00136688	0.0146045	0.14901
PCDHGA3	2.43416	2.52898	-4.21902	0.00136725	0.0146045	0.14901
TMEM243	0.903532	0.90419	0.115501	0.00136967	0.0146045	0.14901
ITGB1	-1.02274	-1.02274	11.8563	0.00137074	0.0146045	0.14901
NEMP1	-0.816135	-0.816574	1.20355	0.00137092	0.0146045	0.14901
CREB5	0.844712	0.844771	3.39816	0.001371	0.0146045	0.14901
MARCO	0.97828	0.978524	1.28863	0.00137172	0.0146045	0.14901
IER2	0.923219	0.923315	2.66211	0.00137177	0.0146045	0.14901
ATP6V0C	-0.745112	-0.745116	7.55558	0.00137405	0.0146186	0.149154
ZZZ3	-0.660144	-0.660162	5.59771	0.00137859	0.0146565	0.149541
CLDN5	-1.09161	-1.09165	5.81622	0.00138542	0.0147167	0.150155
LINC01002	-0.953705	-0.953719	6.70389	0.00138619	0.0147167	0.150155
CYTIP	0.816822	0.816843	4.88497	0.00138835	0.0147212	0.150201
FOPNL	-0.828794	-0.828822	5.30408	0.00138925	0.0147212	0.150201
WWOX	-0.910665	-0.910737	4.23517	0.00139021	0.0147212	0.150201
CHST12	-0.834106	-0.834164	4.20711	0.00139254	0.0147212	0.150201
TMED3	-0.945109	-0.945149	5.05852	0.00139255	0.0147212	0.150201
UGP2	-0.775034	-0.775039	7.45794	0.00139378	0.0147212	0.150201
PHF7	-1.05835	-1.0586	2.73499	0.00139453	0.0147212	0.150201
TAS1R3	2.01305	2.02741	-2.74898	0.00139581	0.0147212	0.150201
PCDHB12	2.2253	2.31449	-4.12434	0.00139629	0.0147212	0.150201
INTU	-0.887512	-0.887616	3.74751	0.00139712	0.0147212	0.150201
SERF2	-0.758739	-0.75874	10.4136	0.00139817	0.0147212	0.150201
ZNF879	0.76971	0.770537	-0.234298	0.00139827	0.0147212	0.150201
ABCB10	-0.597832	-0.597861	4.35078	0.00139993	0.0147256	0.150245
ITGB5	-1.12289	-1.1229	9.38284	0.00140197	0.0147256	0.150245
GINS1	-1.013	-1.01323	2.84002	0.00140279	0.0147256	0.150245
OBSCN	1.15385	1.15543	-0.753483	0.00140306	0.0147256	0.150245
PDE4B	0.814919	0.815017	2.71433	0.00140355	0.0147256	0.150245
YES1	-1.10895	-1.109	4.86454	0.00140827	0.0147573	0.150569
OR7E36P	-1.13323	-1.13383	1.58272	0.00140876	0.0147573	0.150569
LYPLA1	-0.679023	-0.679043	5.33364	0.001411	0.0147573	0.150569
ZFAND6	-0.950763	-0.950767	8.728	0.00141154	0.0147573	0.150569
COMMD1	0.727961	0.728068	2.82823	0.00141235	0.0147573	0.150569
YIF1B	-0.945693	-0.945705	6.88119	0.00141241	0.0147573	0.150569
ANXA2	0.81291	0.812915	6.99795	0.00141472	0.0147712	0.150711
NOSTRIN	0.868271	0.868384	2.50271	0.00141679	0.0147826	0.150827
ZBTB34	-0.895101	-0.895112	6.7577	0.00141828	0.0147832	0.150833
TSPAN9	-1.11309	-1.11311	6.28822	0.0014188	0.0147832	0.150833
UXS1	-0.931085	-0.931091	7.66805	0.00142393	0.0148224	0.151233
CCL4L2	1.05298	1.05385	-0.182704	0.00142517	0.0148224	0.151233
CXCR2	0.93762	0.937656	4.20079	0.00142551	0.0148224	0.151233
NAPA	-0.810627	-0.81063	8.09491	0.00142654	0.0148224	0.151233
PPARGC1B	0.99843	0.998659	1.60207	0.00142745	0.0148224	0.151233
DENND4A	-0.819528	-0.819531	9.12185	0.00142939	0.014831	0.151321
FURIN	-0.874459	-0.874465	7.80477	0.00143087	0.014831	0.151321
LAT	-0.944653	-0.944661	7.2438	0.0014334	0.014831	0.151321
TUBB4B	-0.930062	-0.930065	8.82096	0.00143396	0.014831	0.151321
RSPH9	-1.08322	-1.08348	2.60185	0.00143423	0.014831	0.151321
PTDSS2	-0.776712	-0.776868	2.67626	0.0014347	0.014831	0.151321
RAP1GDS1	-0.819156	-0.819167	6.75912	0.00143514	0.014831	0.151321
ACSL4	-0.819175	-0.819181	7.4364	0.00143616	0.014831	0.151321
CDC42EP1	0.912315	0.912874	0.203934	0.00143937	0.014831	0.151321
ZNF609	0.690932	0.690954	4.53064	0.00143976	0.014831	0.151321
GNB5	-1.12309	-1.1231	8.02461	0.00144066	0.014831	0.151321
SLC26A11	1.30602	1.30735	-0.334822	0.00144138	0.014831	0.151321
NREP	-0.905922	-0.905989	4.31895	0.00144382	0.014831	0.151321
SPTB	-0.924807	-0.924811	8.50863	0.00144449	0.014831	0.151321
TMEM185B	1.07293	1.0742	-0.686956	0.00144495	0.014831	0.151321
COG6	-0.739147	-0.739161	6.24858	0.00144503	0.014831	0.151321
LCORL	-0.889558	-0.889654	3.71784	0.00144565	0.014831	0.151321
RFX3	-0.724895	-0.724911	5.98727	0.0014459	0.014831	0.151321
ALS2CL	0.949061	0.949615	0.319017	0.00144793	0.0148418	0.151431
PACSIN2	-0.93342	-0.933423	8.64786	0.00145339	0.0148824	0.151845
ARID2	-0.707379	-0.707385	7.30621	0.00145385	0.0148824	0.151845
POU6F1	0.99112	0.992832	-1.3408	0.00145739	0.0149085	0.152112
DHX29	-0.693719	-0.693733	6.12566	0.00146214	0.014947	0.152505
ZNF587B	0.678408	0.678723	0.807408	0.00146601	0.0149661	0.152699
RP13-128O4.3	2.28812	2.32017	-3.58414	0.00146619	0.0149661	0.152699
ZBTB47	0.898459	0.898601	2.06684	0.00146697	0.0149661	0.152699
KANSL1L	-0.83916	-0.839181	5.8948	0.00146879	0.0149745	0.152785
VAV3	-0.822198	-0.822215	5.9385	0.00147023	0.0149792	0.152833
JARID2	-0.80357	-0.803574	8.03441	0.00147219	0.0149844	0.152886
DISC1	0.815849	0.815978	2.13935	0.00147273	0.0149844	0.152886
ZNF35	0.761627	0.76237	-0.203805	0.00147562	0.0149858	0.1529
RPN2	-0.865526	-0.865536	7.0122	0.00147627	0.0149858	0.1529
MLLT11	-1.07189	-1.07206	3.30204	0.00147769	0.0149858	0.1529
MADD	-0.889902	-0.889906	8.44019	0.00147889	0.0149858	0.1529
WDR13	-0.656726	-0.656742	5.6674	0.00147947	0.0149858	0.1529
FAM234A	-0.827095	-0.827168	3.81195	0.00147969	0.0149858	0.1529
RAB27B	-1.02443	-1.02443	9.18232	0.00147979	0.0149858	0.1529
RBFOX2	0.765385	0.765776	0.60361	0.00148106	0.0149887	0.15293
BRK1	-0.834386	-0.834392	7.77498	0.00148403	0.0149958	0.153002
SYTL2	0.780989	0.78127	1.32632	0.00148413	0.0149958	0.153002
SOCS3	1.00253	1.00279	1.39938	0.00148473	0.0149958	0.153002
F2R	-1.05623	-1.05623	9.19889	0.0014901	0.0150348	0.1534
KAT14	0.819195	0.819411	1.4993	0.00149107	0.0150348	0.1534
USP49	1.02268	1.02442	-1.14287	0.0014917	0.0150348	0.1534
CAMTA1	-0.91644	-0.916447	7.62157	0.00149305	0.0150348	0.1534
ADGRL2	0.935951	0.936467	0.466392	0.00149355	0.0150348	0.1534
CST3	-0.836057	-0.83606	8.82725	0.00149637	0.0150458	0.153513
NRGN	-0.919493	-0.919494	9.86801	0.00149664	0.0150458	0.153513
FAM126A	-0.716797	-0.716805	6.89681	0.00149786	0.0150481	0.153536
MGA	-0.637845	-0.637852	6.79909	0.0015006	0.0150577	0.153634
BARD1	-0.928822	-0.928827	8.18644	0.0015008	0.0150577	0.153634
GPR137	-0.917165	-0.917217	4.60515	0.00150425	0.0150823	0.153885
TGIF1	0.837356	0.837604	1.3393	0.00150613	0.0150912	0.153975
UBE3B	-0.822524	-0.822537	6.43189	0.00150836	0.0150917	0.153981
ARHGAP32	-0.902451	-0.90246	7.14663	0.00151069	0.0150917	0.153981
SUSD3	-0.973206	-0.973222	6.5108	0.00151073	0.0150917	0.153981
FAM208A	-0.685489	-0.685496	6.93133	0.00151103	0.0150917	0.153981
IKBKG	-0.830894	-0.830902	7.04197	0.00151116	0.0150917	0.153981
TBKBP1	1.00681	1.00718	0.852065	0.00151481	0.0151182	0.154251
PIK3CG	-0.651071	-0.651077	7.11115	0.00151624	0.0151225	0.154294
GK	-0.744393	-0.744409	6.03851	0.00151753	0.0151254	0.154325
CD109	-1.08135	-1.08138	6.16276	0.00152086	0.0151344	0.154416
RP3-449O17.1	-1.35194	-1.35462	-0.0322441	0.00152127	0.0151344	0.154416
RNF38	-0.736546	-0.736553	7.05647	0.00152172	0.0151344	0.154416
TUG1	-0.855017	-0.855064	4.74748	0.00152243	0.0151344	0.154416
BHLHE40	0.84552	0.845568	3.46959	0.00152719	0.0151718	0.154798
ABHD17A	-0.698935	-0.698938	8.07364	0.00153433	0.0152273	0.155364
KLHDC7B	0.948489	0.949797	-0.979101	0.00153573	0.0152273	0.155364
PRDM5	-1.07195	-1.072	4.98994	0.0015375	0.0152273	0.155364
HERC1	-0.710082	-0.710085	8.51236	0.00153792	0.0152273	0.155364
RNF24	-1.00421	-1.00426	5.02658	0.00153851	0.0152273	0.155364
FAM120A	-0.696313	-0.696315	8.4006	0.00153881	0.0152273	0.155364
ZNF783	1.13749	1.13813	0.243681	0.00154015	0.0152306	0.155398
ZNRF3	-0.948578	-0.949482	0.701347	0.0015415	0.015234	0.155433
NLRX1	-0.785379	-0.785411	4.87429	0.00154272	0.0152361	0.155454
MCC	0.874238	0.874503	1.27318	0.00154549	0.0152441	0.155536
FAM127A	-0.718322	-0.718499	2.26132	0.00154554	0.0152441	0.155536
HLA-E	-1.04495	-1.04495	11.2915	0.00155041	0.0152822	0.155924
SYNE3	1.05409	1.05416	3.25133	0.00155363	0.015304	0.156147
AHNAK	1.09457	1.09457	8.37168	0.00155524	0.015305	0.156157
DPEP2	0.801103	0.801213	2.5795	0.00155575	0.015305	0.156157
SPAG5-AS1	-0.931621	-0.932151	1.47249	0.00155909	0.0153279	0.15639
NAP1L3	-0.811765	-0.812278	1.11073	0.00156166	0.0153431	0.156546
ATG101	0.79444	0.794592	1.9277	0.00156337	0.015344	0.156555
PDZD2	-1.02322	-1.02328	4.42088	0.00156482	0.015344	0.156555
RASSF3	0.760699	0.76071	5.65733	0.00156542	0.015344	0.156555
C6orf62	-0.692298	-0.692303	7.37648	0.0015658	0.015344	0.156555
PLAG1	-0.937543	-0.937699	3.0246	0.00156689	0.0153448	0.156563
CARMIL1	-0.919957	-0.919986	5.65807	0.00157103	0.0153584	0.156702
TUBA8	-0.997623	-0.997628	8.15098	0.00157199	0.0153584	0.156702
HYAL1	1.03592	1.0375	-0.929626	0.00157317	0.0153584	0.156702
RP11-514P8.6	1.1707	1.17088	2.3712	0.00157548	0.0153584	0.156702
PTPRB	0.854564	0.854678	2.56972	0.00157575	0.0153584	0.156702
TMED4	-0.810303	-0.810344	4.74625	0.00157587	0.0153584	0.156702
TMEM165	-0.861415	-0.861423	7.47832	0.00157614	0.0153584	0.156702
ARHGAP44	1.38318	1.39015	-2.76243	0.0015773	0.0153584	0.156702
PHTF2	-0.910194	-0.910208	6.45598	0.0015774	0.0153584	0.156702
PTPRK	0.916246	0.916692	0.720849	0.00157963	0.0153702	0.156822
CCDC91	-0.734479	-0.734487	7.07069	0.00158154	0.0153789	0.156911
NAP1L4	-0.712697	-0.712702	7.49442	0.00158463	0.0153814	0.156936
CENPI	-0.852334	-0.852392	4.59432	0.00158622	0.0153814	0.156936
LSR	-0.904826	-0.905044	2.5137	0.0015866	0.0153814	0.156936
TMEM237	0.867925	0.870496	-1.82461	0.00158677	0.0153814	0.156936
DROSHA	-0.88194	-0.881961	5.74271	0.00158687	0.0153814	0.156936
SENP6	-0.745943	-0.745947	7.90964	0.0015895	0.015397	0.157096
AP2S1	-0.702382	-0.702392	6.48636	0.00159156	0.0153978	0.157104
SLC35G1	-0.979094	-0.980387	0.221425	0.00159161	0.0153978	0.157104
ZMYM4	-0.696733	-0.696739	7.41746	0.00159372	0.0154053	0.157181
ABHD16A	-0.853535	-0.853549	6.36377	0.00159519	0.0154053	0.157181
VGLL4	-1.03016	-1.03019	5.47332	0.00159544	0.0154053	0.157181
RP11-20O24.4	1.94434	1.987	-4.07032	0.00159665	0.0154072	0.157199
TAS2R13	2.23232	2.26219	-3.20147	0.00159907	0.0154118	0.157247
ATF4	-0.857887	-0.857891	8.51999	0.00159917	0.0154118	0.157247
NCF1	0.886131	0.886136	6.8429	0.00160056	0.0154154	0.157284
CAPZA2	-0.881371	-0.881374	9.07093	0.00160389	0.0154347	0.15748
TSPAN2	-1.08021	-1.08024	5.97771	0.00160614	0.0154347	0.15748
RP11-90J19.1	2.07177	2.08991	-3.06215	0.00160658	0.0154347	0.15748
SEPT6	-0.863314	-0.863316	8.97049	0.00160799	0.0154347	0.15748
AC004951.6	1.5418	1.5423	1.45997	0.00160924	0.0154347	0.15748
UBE2D2	-0.817439	-0.817457	5.90619	0.00160935	0.0154347	0.15748
NEK7	-0.794754	-0.794761	7.41254	0.0016112	0.0154347	0.15748
TRIM35	-0.792711	-0.792738	5.13554	0.00161126	0.0154347	0.15748
THSD1	0.849071	0.849344	1.36526	0.00161263	0.0154347	0.15748
SLC7A10	2.25813	2.35396	-4.63869	0.00161275	0.0154347	0.15748
ADRA2B	2.02469	2.06094	-4.00664	0.00161385	0.0154355	0.157489
UBA7	-0.95335	-0.953358	7.38959	0.00161598	0.0154397	0.157532
UBR3	-0.646045	-0.646057	6.12739	0.00161679	0.0154397	0.157532
RAB32	-0.868256	-0.868265	7.06562	0.00162028	0.0154397	0.157532
ISCA1	-0.772519	-0.77253	6.48816	0.00162046	0.0154397	0.157532
NCAPG	-0.78698	-0.78706	3.76042	0.00162261	0.0154397	0.157532
NAP1L1	-0.883714	-0.883714	11.4725	0.00162266	0.0154397	0.157532
PTP4A2	-0.78485	-0.784852	9.19014	0.00162287	0.0154397	0.157532
RASSF4	1.0058	1.00596	2.16304	0.00162329	0.0154397	0.157532
ABCD4	0.772776	0.772942	1.80122	0.00162346	0.0154397	0.157532
ANKH	-0.703899	-0.703912	5.9035	0.00162659	0.0154456	0.157591
GPATCH4	0.743474	0.743657	1.62672	0.00162734	0.0154456	0.157591
IGKV1OR9-2	0.949627	0.952145	-1.53484	0.00162775	0.0154456	0.157591
EFNB1	-0.909143	-0.909188	4.68865	0.00162816	0.0154456	0.157591
MAGT1	-0.741734	-0.741801	3.92469	0.00163215	0.0154737	0.157879
MAGI1	0.818258	0.818422	1.87356	0.00163544	0.0154888	0.158032
RNF31	0.906718	0.906792	3.063	0.00163578	0.0154888	0.158032
ASAP1	-0.811814	-0.811816	9.57971	0.00164034	0.0155223	0.158374
MAGI2	-1.64095	-1.65459	-2.06238	0.00164344	0.0155339	0.158492
QSOX1	-0.990543	-0.990595	4.55971	0.00164399	0.0155339	0.158492
GVINP1	0.813854	0.8139	3.90019	0.00164464	0.0155339	0.158492
NAA60	-0.660852	-0.660873	5.35605	0.00165049	0.0155729	0.15889
RALYL	2.04892	2.1085	-4.35624	0.00165106	0.0155729	0.15889
RBL1	-0.78568	-0.785695	6.25463	0.00165324	0.0155729	0.15889
CLPX	-0.758193	-0.758226	4.71124	0.00165371	0.0155729	0.15889
UBE2D1	0.837513	0.837614	2.52151	0.00165403	0.0155729	0.15889
DGKH	-0.982879	-0.982905	5.57698	0.00165518	0.0155729	0.15889
ZNF414	0.865475	0.865814	0.799895	0.00165597	0.0155729	0.15889
WDR73	0.752166	0.752424	1.19084	0.00165759	0.0155785	0.158947
GPSM1	1.01144	1.01276	-0.812632	0.00166051	0.015594	0.159106
NUDT9P1	-1.09265	-1.09678	-1.3041	0.00166183	0.015594	0.159106
ZNF335	0.684874	0.684931	3.17805	0.00166276	0.015594	0.159106
SLC8A1	0.79558	0.795599	4.96744	0.00166395	0.015594	0.159106
RP11-363E7.4	-1.09442	-1.09449	4.80492	0.00166439	0.015594	0.159106
KPNA5	-0.730803	-0.730826	5.48354	0.00166552	0.0155949	0.159115
FAS	0.957895	0.958146	1.69445	0.00166977	0.0156251	0.159423
RAB3C	-1.06753	-1.06864	0.702596	0.00167274	0.0156385	0.15956
AKAP7	-0.724035	-0.72407	4.97774	0.00167347	0.0156385	0.15956
USP30	-1.03244	-1.03275	1.95315	0.0016743	0.0156385	0.15956
P2RY1	-1.00049	-1.00053	5.08192	0.00167678	0.015652	0.159698
ISCA1P1	-0.750039	-0.750133	3.28432	0.0016794	0.0156648	0.159828
RP11-861A13.3	-1.07155	-1.0718	2.77092	0.00168022	0.0156648	0.159828
RNF149	0.869653	0.86971	3.63303	0.0016833	0.0156838	0.160022
TCF7	0.919291	0.919368	3.29093	0.00168477	0.015688	0.160064
ZNF30	0.673365	0.674286	-0.636842	0.00168642	0.0156921	0.160107
FAM207A	0.809204	0.809556	0.688959	0.00168729	0.0156921	0.160107
GSTM4	-1.07104	-1.07107	5.67079	0.00169099	0.0157067	0.160255
SLC6A6	-0.827672	-0.827684	6.49329	0.00169167	0.0157067	0.160255
RP11-4O1.2	-0.92489	-0.92554	1.13261	0.00169197	0.0157067	0.160255
ARHGAP31	0.826057	0.826078	4.87462	0.00169828	0.0157442	0.160638
HLA-B	-1.14836	-1.14836	11.1957	0.00169829	0.0157442	0.160638
FGD2	0.968502	0.96852	5.0908	0.00169928	0.0157442	0.160638
TRMT12	0.819959	0.820261	1.13396	0.00170017	0.0157442	0.160638
AKIRIN1	-0.742298	-0.742326	5.10494	0.00170311	0.0157565	0.160764
RPL23AP53	-0.798453	-0.798985	1.17832	0.00170367	0.0157565	0.160764
ZSWIM7	-0.836002	-0.836037	4.95015	0.0017052	0.0157565	0.160764
UNC45A	-0.790667	-0.790683	5.92439	0.00170565	0.0157565	0.160764
WDFY1	-0.741285	-0.741296	6.43133	0.00170813	0.0157641	0.160841
METRNL	0.880776	0.881017	1.35702	0.00170855	0.0157641	0.160841
CIART	1.027	1.03109	-2.41029	0.00171023	0.0157673	0.160874
HK1	-0.818734	-0.818736	9.32093	0.00171099	0.0157673	0.160874
TMEM248	-0.805217	-0.805238	5.75113	0.00171407	0.0157861	0.161066
RP5-940J5.9	-2.06164	-2.17392	-4.28768	0.00171539	0.0157887	0.161092
SNCG	0.923414	0.923903	0.45257	0.00171846	0.0157902	0.161108
RAPH1	0.814964	0.815104	1.99085	0.00171985	0.0157902	0.161108
CTD-2231E14.2	-1.14955	-1.15785	-2.23476	0.00172056	0.0157902	0.161108
RPAP2	-0.874778	-0.874829	4.62735	0.00172077	0.0157902	0.161108
TEAD4	0.917192	0.917406	1.74586	0.00172077	0.0157902	0.161108
STK39	-0.858267	-0.858276	7.08427	0.00172325	0.0157977	0.161184
IL1B	0.855447	0.855504	3.45715	0.00172367	0.0157977	0.161184
FPR2	1.08305	1.08334	1.62575	0.00172664	0.0158108	0.161318
EHBP1L1	0.851451	0.851457	6.36233	0.0017273	0.0158108	0.161318
HSDL1	-0.900399	-0.900435	5.13361	0.00172823	0.0158108	0.161318
TMEM123	-0.803649	-0.803663	6.24847	0.0017304	0.015821	0.161421
RAP2B	-0.763309	-0.763317	6.98654	0.00173198	0.015821	0.161421
SPRED2	-0.866334	-0.866549	2.11911	0.00173247	0.015821	0.161421
LRG1	1.01934	1.01991	0.205174	0.00173414	0.0158215	0.161427
ANXA9	-0.785312	-0.786516	-0.23521	0.00173463	0.0158215	0.161427
VPS28	-0.683698	-0.683703	7.51087	0.00173874	0.0158495	0.161712
SDCCAG8	-0.66191	-0.661928	5.62525	0.00174024	0.0158536	0.161755
BUB1	-0.650922	-0.650973	3.88544	0.00174333	0.0158681	0.161903
MLH3	-1.00205	-1.00205	10.5513	0.00174547	0.0158681	0.161903
ZNF574	0.830335	0.830443	2.44303	0.00174552	0.0158681	0.161903
ZNF232	0.829253	0.82985	0.169149	0.0017462	0.0158681	0.161903
SELP	-1.07467	-1.07468	9.43138	0.00174706	0.0158681	0.161903
ZNF445	0.819664	0.819773	2.47281	0.00174866	0.0158694	0.161915
H19	1.02512	1.02513	6.92337	0.0017493	0.0158694	0.161915
LAIR2	1.25268	1.25813	-2.13034	0.00175159	0.0158767	0.16199
BTBD8	-0.743216	-0.743546	1.65699	0.00175235	0.0158767	0.16199
DIAPH3	-0.681235	-0.681328	3.26154	0.00175359	0.0158767	0.16199
GADD45B	0.911135	0.911298	1.80382	0.0017543	0.0158767	0.16199
ZBTB21	0.746408	0.746545	2.08337	0.00175945	0.0158768	0.161991
CHD2	-0.716796	-0.716802	7.12821	0.00175962	0.0158768	0.161991
LMCD1	0.890459	0.890795	0.996125	0.00175991	0.0158768	0.161991
CDR2	-0.90361	-0.903653	4.6257	0.00176081	0.0158768	0.161991
CTC-479C5.12	0.802936	0.803123	1.5726	0.00176091	0.0158768	0.161991
FSTL3	1.39785	1.40227	-2.22282	0.00176252	0.0158768	0.161991
PIGF	-0.701105	-0.701177	3.73588	0.00176332	0.0158768	0.161991
MTUS1	0.887143	0.887303	1.92063	0.001766	0.0158768	0.161991
ZSWIM5	0.730703	0.73194	-0.848498	0.00176604	0.0158768	0.161991
TWSG1	-1.04603	-1.04605	6.79815	0.00176783	0.0158768	0.161991
ZNF839	0.803091	0.803317	1.16791	0.00176807	0.0158768	0.161991
FCHSD2	-0.816091	-0.816104	6.017	0.00176941	0.0158768	0.161991
NPR2	1.58519	1.58871	-1.71503	0.00176978	0.0158768	0.161991
TRAM1	-0.802779	-0.802781	9.34366	0.00177058	0.0158768	0.161991
FANCL	-1.04113	-1.04116	5.8904	0.00177102	0.0158768	0.161991
PLEKHO1	-0.792389	-0.792392	8.35093	0.00177107	0.0158768	0.161991
PLCXD2	1.14556	1.14739	-1.44732	0.00177538	0.0159012	0.16224
CDC16	-0.714185	-0.714196	6.41706	0.00177666	0.0159012	0.16224
NPDC1	0.81464	0.814883	1.41543	0.00177695	0.0159012	0.16224
ZNF337	0.717332	0.717546	1.4259	0.00177806	0.0159018	0.162246
ARL4D	0.975955	0.977653	-1.07977	0.00178099	0.0159132	0.162363
MAFK	0.732785	0.732927	1.82621	0.0017826	0.0159132	0.162363
MED12L	-0.961759	-0.961762	8.99418	0.00178422	0.0159132	0.162363
ZNF274	0.614056	0.614147	2.47284	0.00178509	0.0159132	0.162363
TERF2IP	-0.660342	-0.660356	5.78745	0.00178545	0.0159132	0.162363
TSPAN15	-0.891684	-0.891734	4.82835	0.00178564	0.0159132	0.162363
DPYSL3	0.900074	0.900182	2.68257	0.0017951	0.0159881	0.163126
ZNF131	-0.754325	-0.754342	5.93123	0.00179859	0.0160039	0.163288
MOB1A	-0.794541	-0.794543	8.91531	0.00179916	0.0160039	0.163288
HSD17B12	-0.950905	-0.950944	4.99012	0.00180008	0.0160039	0.163288
TRIB1	0.80611	0.806282	1.74458	0.00180154	0.0160039	0.163288
NOL10	-0.741103	-0.741134	4.98562	0.00180425	0.0160039	0.163288
CASP8	0.709504	0.709569	3.1968	0.00180449	0.0160039	0.163288
ICA1L	-0.868985	-0.869138	3.18041	0.00180507	0.0160039	0.163288
ZNF512B	0.817648	0.817884	1.28413	0.00180532	0.0160039	0.163288
WDR7	-0.671033	-0.671042	6.62483	0.00181019	0.0160285	0.163539
MAVS	-0.747582	-0.747595	6.08256	0.00181169	0.0160285	0.163539
LUC7L2	-0.709255	-0.709281	5.21404	0.00181395	0.0160285	0.163539
XPO7	-0.849464	-0.849466	9.21996	0.00181409	0.0160285	0.163539
BET1	-1.02656	-1.02658	6.28379	0.00181477	0.0160285	0.163539
VILL	0.953055	0.953292	1.39179	0.00181613	0.0160285	0.163539
BCAP31	-0.861519	-0.861524	8.14223	0.00181666	0.0160285	0.163539
CGRRF1	-0.889451	-0.889478	5.56144	0.00181946	0.0160285	0.163539
SPOCK2	1.04745	1.04768	1.71425	0.00182021	0.0160285	0.163539
SLC9A9	-0.945418	-0.945424	7.86183	0.0018207	0.0160285	0.163539
NPIPB15	1.48939	1.49178	-0.927673	0.00182101	0.0160285	0.163539
KMT2C	-0.845306	-0.845308	9.8945	0.00182164	0.0160285	0.163539
SPA17	-0.702783	-0.70325	1.02353	0.00182185	0.0160285	0.163539
ATF5	0.745617	0.745754	1.82841	0.00182317	0.0160304	0.163558
UGGT2	-0.88364	-0.883682	4.97065	0.00182418	0.0160304	0.163558
GNAI1	-0.780126	-0.780339	2.2452	0.00182976	0.0160633	0.163894
SLC30A6	-0.695384	-0.695477	3.45269	0.00183219	0.0160633	0.163894
LMNA	-0.990185	-0.990189	8.63708	0.00183248	0.0160633	0.163894
LINC00174	-0.852273	-0.852787	1.35272	0.0018325	0.0160633	0.163894
COL15A1	0.959544	0.960584	-0.316929	0.00183323	0.0160633	0.163894
POLE3	-0.738527	-0.738545	5.71892	0.00183758	0.0160921	0.164188
RP11-286N22.8	-0.728733	-0.728763	4.8917	0.00183941	0.0160988	0.164256
STAU2	-0.971949	-0.971954	8.16728	0.0018421	0.0161088	0.164358
BRD9	0.603289	0.603346	3.00227	0.0018435	0.0161088	0.164358
QTRT2	0.983432	0.983646	1.66212	0.00184379	0.0161088	0.164358
P2RX1	-1.06872	-1.06873	7.3484	0.0018448	0.0161088	0.164358
CPQ	-0.835332	-0.835362	5.24897	0.00184686	0.0161175	0.164447
ZC3H12A	0.882262	0.882487	1.46344	0.00185166	0.01615	0.164779
FCER1G	-0.978343	-0.978346	9.12365	0.00185734	0.0161789	0.165073
LRRFIP2	-1.03394	-1.03395	7.44823	0.00185809	0.0161789	0.165073
TRAPPC9	-0.827319	-0.827325	7.55162	0.00185817	0.0161789	0.165073
ZFP82	0.808558	0.809239	0.0813976	0.00186128	0.0161871	0.165157
DMWD	-0.721374	-0.721428	4.02324	0.00186277	0.0161871	0.165157
ENAH	0.805429	0.805522	2.80509	0.00186331	0.0161871	0.165157
SLC35B2	0.769516	0.769941	0.493822	0.00186368	0.0161871	0.165157
AMOT	0.596622	0.59675	1.95549	0.00186446	0.0161871	0.165157
HMGB1	-0.857822	-0.857823	10.1224	0.00186596	0.0161909	0.165196
MSN	-0.727641	-0.727642	10.2055	0.00186863	0.0161968	0.165256
NAALADL2	-1.00868	-1.00886	3.17559	0.00186877	0.0161968	0.165256
HEMK1	0.778716	0.779078	0.694173	0.0018728	0.0162224	0.165517
KLHL6	-0.810765	-0.810776	6.70572	0.00187441	0.016226	0.165554
PLPPR4	2.01764	2.08985	-4.39102	0.00187536	0.016226	0.165554
ZNF589	1.08267	1.08324	0.194497	0.00187731	0.0162336	0.165631
C15orf61	0.855999	0.857384	-1.12464	0.00188024	0.0162497	0.165795
FAM65A	0.774819	0.774843	4.53665	0.00188887	0.0163146	0.166458
FIZ1	0.786591	0.787106	0.213454	0.00188991	0.0163146	0.166458
CAPZB	-0.692828	-0.692829	9.11837	0.00189122	0.0163166	0.166478
RTN1	-0.909559	-0.909587	5.30292	0.00189294	0.0163222	0.166535
SEPT8	0.791339	0.791615	1.02519	0.00189515	0.0163283	0.166598
UBAP1	-0.635167	-0.635181	5.71031	0.00189733	0.0163283	0.166598
GP1BA	-0.927269	-0.92727	9.91262	0.00189781	0.0163283	0.166598
EED	-0.730249	-0.730289	4.7418	0.00189799	0.0163283	0.166598
TIMMDC1	-0.77178	-0.771795	6.24693	0.00190029	0.0163283	0.166598
C3orf18	0.975637	0.977559	-1.42928	0.00190079	0.0163283	0.166598
YAP1	0.882128	0.882529	0.597722	0.00190156	0.0163283	0.166598
ARHGAP27P1-BPTFP1-KPNA2P3	0.990695	0.991195	0.63452	0.00190434	0.0163283	0.166598
TCEA1P2	-1.00659	-1.00668	4.12846	0.00190523	0.0163283	0.166598
TCL6	-0.879122	-0.879696	0.925317	0.00190573	0.0163283	0.166598
EXT2	-0.72767	-0.727723	4.18658	0.00190838	0.0163283	0.166598
NUCB2	-0.757663	-0.757684	5.66988	0.00190966	0.0163283	0.166598
LRRC8B	-0.93121	-0.931213	8.86227	0.00191028	0.0163283	0.166598
CDC42BPG	0.99551	0.99611	0.223771	0.00191257	0.0163283	0.166598
TUBGCP4	-0.954885	-0.954901	6.4863	0.0019126	0.0163283	0.166598
SPIRE1	-0.795203	-0.795256	4.25917	0.00191269	0.0163283	0.166598
PGAM1P8	-1.23315	-1.23331	3.67004	0.00191393	0.0163283	0.166598
ZFYVE27	1.10287	1.10339	0.638225	0.00191431	0.0163283	0.166598
MLLT3	-0.895472	-0.895489	6.3527	0.00191483	0.0163283	0.166598
C2orf71	2.34222	2.47025	-3.92597	0.00191521	0.0163283	0.166598
ID1	0.95193	0.952195	1.47345	0.00191788	0.0163419	0.166736
SLC25A16	-0.726192	-0.726252	4.17148	0.00192033	0.0163448	0.166766
ARL6IP6	-0.830708	-0.830773	4.1498	0.00192144	0.0163448	0.166766
DBP	0.652529	0.652683	1.82626	0.00192145	0.0163448	0.166766
MEMO1	-0.948194	-0.948204	7.23993	0.0019227	0.0163462	0.16678
TMEM45A	-0.943641	-0.943729	4.07085	0.00192394	0.0163476	0.166794
FAM127C	-0.804085	-0.804339	2.12675	0.00192691	0.0163481	0.1668
LZIC	-0.894232	-0.894246	6.67093	0.001927	0.0163481	0.1668
CLIC5	0.946995	0.947323	1.11444	0.0019286	0.0163481	0.1668
PTK7	-1.17241	-1.17246	5.45696	0.00192901	0.0163481	0.1668
MTSS1L	-0.920828	-0.920875	4.50416	0.00193069	0.0163481	0.1668
ORC5	-0.883361	-0.883419	4.42498	0.00193271	0.0163481	0.1668
UBN2	-0.606938	-0.606956	5.4535	0.00193273	0.0163481	0.1668
DCUN1D2	0.726253	0.726752	0.200474	0.00193297	0.0163481	0.1668
MAN1A2	-0.8358	-0.835805	8.06363	0.00193481	0.0163481	0.1668
EPS15	-0.692074	-0.692077	8.24915	0.00193706	0.0163481	0.1668
SDPR	-0.859754	-0.859754	12.444	0.00193824	0.0163481	0.1668
DAZAP2	-0.719991	-0.719993	8.99407	0.0019388	0.0163481	0.1668
FFAR2	0.997386	0.997721	0.972924	0.00194005	0.0163481	0.1668
PRTG	1.76711	1.77733	-3.23485	0.00194012	0.0163481	0.1668
SLAIN2	-0.891161	-0.891164	9.32393	0.00194019	0.0163481	0.1668
LIN52	-0.882829	-0.88373	0.400766	0.00194172	0.0163519	0.166838
DNM3	-0.89476	-0.894768	7.25487	0.00194355	0.0163582	0.166903
TRANK1	0.722432	0.722445	5.3075	0.00194635	0.0163727	0.167051
DNAL4	-0.709934	-0.710388	0.887593	0.00195205	0.0164037	0.167367
RP11-514P8.10	1.61225	1.61889	-2.28205	0.00195221	0.0164037	0.167367
IK	0.670339	0.67035	5.56168	0.00195344	0.016405	0.16738
LRTOMT	-0.731464	-0.731663	2.35802	0.00195599	0.0164124	0.167456
NBPF9	1.16015	1.16021	3.90635	0.00195649	0.0164124	0.167456
CYHR1	0.631281	0.631375	2.32852	0.00195757	0.0164124	0.167456
NFKBID	1.05486	1.05532	0.706708	0.00196006	0.016424	0.167574
TRAPPC3L	-1.07161	-1.07163	6.26437	0.00196112	0.016424	0.167574
TRIP13	-0.682353	-0.682591	1.86816	0.00196768	0.0164698	0.168041
DPY19L1P2	-1.07898	-1.08033	0.436303	0.00197173	0.0164946	0.168294
FOXF2	1.66556	1.69637	-4.12496	0.00197668	0.0165241	0.168596
LSM1	-0.824583	-0.8246	6.15833	0.00197744	0.0165241	0.168596
ARID5A	0.637929	0.637976	3.3038	0.00198237	0.016552	0.16888
ARL6IP5	-0.833985	-0.833986	9.87276	0.00198314	0.016552	0.16888
TAPT1	-0.701232	-0.701284	4.202	0.00198406	0.016552	0.16888
PTPRA	-0.914039	-0.914042	9.03217	0.00198801	0.0165759	0.169124
APPL2	-0.624711	-0.624742	4.67209	0.00199259	0.0165985	0.169355
ASAP3	-0.883944	-0.884124	2.4622	0.00199291	0.0165985	0.169355
TRIM58	-0.873315	-0.873317	8.97314	0.00200188	0.0166525	0.169906
PCDHGA8	2.20877	2.26257	-4.22823	0.00200409	0.0166525	0.169906
CPEB4	-0.718093	-0.718102	6.6321	0.00200435	0.0166525	0.169906
CD7	0.805088	0.805303	1.41477	0.00200635	0.0166525	0.169906
AD000864.6	-0.766991	-0.767804	0.366193	0.00200981	0.0166525	0.169906
ENG	0.617217	0.617262	3.4448	0.00201153	0.0166525	0.169906
TNNT3	0.895866	0.896195	1.26851	0.0020132	0.0166525	0.169906
PRDM8	0.890155	0.891157	-0.687081	0.00201581	0.0166525	0.169906
ZDHHC1	0.818597	0.820179	-1.39939	0.00201715	0.0166525	0.169906
XPO1	-0.898294	-0.898298	8.20087	0.00201772	0.0166525	0.169906
SERF1B	0.820355	0.82056	1.45124	0.00201834	0.0166525	0.169906
MAP2K3	-0.639889	-0.639892	8.18212	0.00201889	0.0166525	0.169906
CARS	0.64395	0.643989	3.62256	0.00201959	0.0166525	0.169906
LMBR1	-0.749452	-0.749482	5.22043	0.00202247	0.0166525	0.169906
CDK16	-0.705897	-0.705917	5.29319	0.00202253	0.0166525	0.169906
HSH2D	0.861013	0.86111	2.64828	0.0020232	0.0166525	0.169906
SPAST	-0.713411	-0.71344	5.1278	0.00202371	0.0166525	0.169906
TTC33	-0.943609	-0.943616	7.6809	0.00202417	0.0166525	0.169906
DNAJC6	-1.00783	-1.00784	6.98842	0.00202425	0.0166525	0.169906
AKIP1	-0.745983	-0.746074	3.3679	0.00202444	0.0166525	0.169906
CHN1	0.624696	0.625241	-0.0812212	0.00202482	0.0166525	0.169906
SRGN	-0.922913	-0.922914	10.8386	0.00202561	0.0166525	0.169906
RBSN	0.58665	0.586741	2.31897	0.00202619	0.0166525	0.169906
MAP1B	-1.44839	-1.44841	6.01181	0.00202678	0.0166525	0.169906
PROS1	-1.08258	-1.08258	9.00322	0.00202794	0.0166525	0.169906
C20orf194	-0.644138	-0.64418	4.35384	0.00202798	0.0166525	0.169906
RABGEF1	-0.826513	-0.826523	6.78818	0.00202928	0.0166542	0.169923
ALDH1A1	0.899399	0.899501	2.73426	0.00203265	0.0166728	0.170113
RAPGEF4	0.724726	0.725041	0.798088	0.00203579	0.0166838	0.170225
KANK3	0.823745	0.824029	1.21029	0.0020362	0.0166838	0.170225
TMBIM1	-0.960246	-0.96025	8.23325	0.00204005	0.0166931	0.17032
L3MBTL1	-1.05634	-1.05653	2.892	0.00204024	0.0166931	0.17032
SCN11A	-1.04175	-1.04295	0.512389	0.00204063	0.0166931	0.17032
MTMR10	-0.818246	-0.818253	7.30448	0.0020447	0.0167173	0.170567
CLEC18A	2.51754	2.66457	-4.72735	0.00204723	0.016729	0.170686
MLXIP	-0.767546	-0.767552	7.15392	0.0020519	0.0167473	0.170873
UHRF2	-0.763361	-0.763376	6.10853	0.00205264	0.0167473	0.170873
DVL1	0.791645	0.791773	2.12758	0.00205279	0.0167473	0.170873
SKA2	-0.66076	-0.66079	4.89419	0.00205738	0.0167559	0.17096
ARHGAP28	0.948737	0.949693	-0.569623	0.00205814	0.0167559	0.17096
TCN2	1.23439	1.23529	0.00238859	0.00205893	0.0167559	0.17096
CTD-3185P2.1	1.15314	1.15579	-1.63532	0.00206071	0.0167559	0.17096
ZNF557	0.743804	0.744114	0.978182	0.00206105	0.0167559	0.17096
RRP12	0.888797	0.888842	3.74898	0.00206114	0.0167559	0.17096
ZNF304	0.677274	0.677702	0.45834	0.00206158	0.0167559	0.17096
LAMP2	-0.844653	-0.844666	6.46316	0.0020631	0.0167593	0.170995
USP48	-0.723192	-0.7232	6.95692	0.00206759	0.0167816	0.171222
PTGES3P1	0.92449	0.925945	-1.17264	0.00206806	0.0167816	0.171222
TACC1	-0.764992	-0.764999	7.159	0.00207001	0.0167883	0.171291
UBE2Q2P1	-0.978796	-0.979266	1.55345	0.00207417	0.0168131	0.171544
RAB11FIP1	0.798006	0.798017	5.6812	0.00207736	0.0168246	0.171661
CDC14A	-0.744711	-0.744751	4.69499	0.00207898	0.0168246	0.171661
NEIL2	0.773351	0.773671	0.942044	0.0020794	0.0168246	0.171661
ZFPM1	-0.710708	-0.711173	0.834175	0.00208091	0.0168246	0.171661
FOCAD	-0.824024	-0.824031	7.65226	0.00208114	0.0168246	0.171661
RABEP2	0.924719	0.924845	2.33948	0.00208236	0.0168255	0.17167
KIFC3	-0.933096	-0.933106	6.97004	0.00208348	0.0168256	0.171671
BMS1P1	-0.992488	-0.992596	3.93893	0.00208569	0.0168344	0.171762
ZKSCAN8	0.727825	0.728018	1.62581	0.00208963	0.0168573	0.171995
RP11-364L4.1	1.61388	1.62698	-2.92468	0.00209323	0.0168773	0.172199
C5AR1	0.890724	0.890772	3.75061	0.00209589	0.0168811	0.172238
CORO1C	-1.02842	-1.02842	10.2761	0.00209638	0.0168811	0.172238
IGF2BP3	-0.976484	-0.976486	9.09767	0.00209705	0.0168811	0.172238
RP11-326K13.4	-1.19854	-1.20992	-2.26049	0.00209918	0.0168893	0.172321
UNC13D	-0.795325	-0.795329	7.94373	0.00210679	0.0169416	0.172855
RAD18	-0.620584	-0.62064	3.89924	0.00210831	0.0169448	0.172888
PDE4D	-0.873689	-0.873698	7.15849	0.00211032	0.016952	0.172961
TTC5	-0.630467	-0.630543	3.24942	0.00211268	0.0169553	0.172995
SENP7	-0.684377	-0.684393	5.86211	0.0021143	0.0169553	0.172995
GALT	0.858816	0.858949	2.20227	0.00211579	0.0169553	0.172995
DGAT2	1.03061	1.03108	0.648574	0.00211627	0.0169553	0.172995
TSHR	-1.22196	-1.2305	-2.08929	0.00211634	0.0169553	0.172995
PLCG1	0.861137	0.861183	3.77556	0.00211887	0.0169553	0.172995
NXT2	-0.811455	-0.811516	4.31093	0.00211948	0.0169553	0.172995
CCPG1	-0.871243	-0.871246	8.58998	0.00211989	0.0169553	0.172995
SEL1L3	-1.01378	-1.01381	5.50893	0.00212152	0.0169553	0.172995
TDRP	-0.960789	-0.960858	4.27857	0.00212425	0.0169553	0.172995
PLEKHA5	-0.854739	-0.85478	4.96444	0.00212548	0.0169553	0.172995
LIMCH1	0.925392	0.925467	2.9902	0.00212602	0.0169553	0.172995
ANKAR	-0.855764	-0.855927	3.06555	0.00212603	0.0169553	0.172995
TBC1D25	-0.714505	-0.714528	5.30052	0.0021264	0.0169553	0.172995
LZTS3	1.11537	1.11967	-2.36035	0.00212784	0.0169578	0.17302
IER3	0.971902	0.972164	1.1548	0.0021292	0.0169597	0.17304
GPBP1	-0.724884	-0.724891	7.15147	0.00213042	0.0169605	0.173048
CARNMT1	-0.778714	-0.778745	5.19289	0.00213209	0.0169649	0.173093
RP11-566K19.6	-1.12883	-1.13716	-2.2635	0.00213431	0.0169737	0.173183
GSTM3	-1.18211	-1.18228	3.25795	0.00213854	0.0169982	0.173433
THBS1	-1.04889	-1.04889	11.8625	0.00213967	0.0169982	0.173433
ZNF441	0.76812	0.768584	0.631605	0.00214076	0.0169982	0.173433
PDLIM3	0.942175	0.943036	-0.122544	0.00214697	0.0170386	0.173844
CAMSAP2	0.765846	0.76601	1.81881	0.00214932	0.017041	0.173869
ARMCX6	-0.848149	-0.848261	3.33101	0.00214952	0.017041	0.173869
JDP2	0.832406	0.832482	2.65821	0.00215573	0.0170778	0.174245
CXXC4-AS1	-1.01627	-1.01629	6.1064	0.00215643	0.0170778	0.174245
IL33	0.893679	0.893925	1.4411	0.00215872	0.017087	0.174339
PFN2	0.868578	0.869547	-0.642707	0.00216681	0.0171317	0.174795
TTC23	-0.760982	-0.761227	2.172	0.00216691	0.0171317	0.174795
FCHSD1	0.885667	0.885805	2.07888	0.00216872	0.0171317	0.174795
KIF14	-0.773795	-0.773824	5.2676	0.00216903	0.0171317	0.174795
MPC1	-0.662807	-0.662847	4.27914	0.00217248	0.0171317	0.174795
ABHD4	-0.95414	-0.954157	6.5097	0.00217289	0.0171317	0.174795
PLPP7	-1.0975	-1.10144	-1.40713	0.00217319	0.0171317	0.174795
ZNF334	-1.01316	-1.01458	0.280429	0.00217341	0.0171317	0.174795
SLC12A2	-0.873272	-0.873291	6.21728	0.00217504	0.0171356	0.174835
CYP4B1	1.56719	1.57811	-2.82122	0.0021782	0.0171516	0.174998
UNGP3	-0.995795	-0.995806	7.05616	0.00218106	0.0171581	0.175064
PLEKHF1	0.849092	0.849518	0.564473	0.00218284	0.0171581	0.175064
KALRN	-0.793739	-0.793756	5.98381	0.0021835	0.0171581	0.175064
EEF1B2P3	2.0596	2.12364	-4.21266	0.00218541	0.0171581	0.175064
NPEPPS	-0.688473	-0.688477	7.92398	0.00218554	0.0171581	0.175064
BRWD1	-0.822894	-0.822901	7.36898	0.00218581	0.0171581	0.175064
FLYWCH2	0.662437	0.662644	1.31026	0.00218923	0.0171706	0.175192
SIPA1L1	0.707057	0.707079	4.63719	0.00219016	0.0171706	0.175192
DYNLT3	-0.976518	-0.976549	5.31822	0.00219237	0.0171706	0.175192
DENND4C	-0.886751	-0.886754	8.74868	0.00219293	0.0171706	0.175192
ITPRIPL2	0.880513	0.880705	1.65558	0.00219307	0.0171706	0.175192
PELI2	-0.762616	-0.762635	5.68895	0.00219553	0.017181	0.175297
TYRO3	1.10317	1.10599	-1.62579	0.00219812	0.0171824	0.175312
SUV39H2	-0.778985	-0.779121	3.13673	0.00219851	0.0171824	0.175312
NT5C3B	0.827614	0.827993	0.836251	0.00219912	0.0171824	0.175312
PTPN4	-0.659743	-0.659762	5.40365	0.00220189	0.0171933	0.175424
TMED8	-0.879492	-0.879536	4.76332	0.00220405	0.0171933	0.175424
SHROOM4	-0.7705	-0.770521	5.5828	0.00220416	0.0171933	0.175424
CASP2	-0.690563	-0.690572	6.64341	0.00220528	0.0171933	0.175424
OTUD5	-0.677624	-0.677635	6.16903	0.00220767	0.0171933	0.175424
HACD4	-1.0427	-1.0427	8.46543	0.00220816	0.0171933	0.175424
SGPP2	1.66614	1.69458	-3.89042	0.00220847	0.0171933	0.175424
DDX11L1	-1.14035	-1.14036	7.25241	0.00221018	0.0171979	0.17547
KCMF1	-0.657363	-0.657372	6.49236	0.00221284	0.0172097	0.175591
EPS15L1	-0.691464	-0.691474	6.45734	0.00221492	0.017215	0.175645
CMPK1	-0.785784	-0.785787	8.62568	0.0022158	0.017215	0.175645
CAAP1	-0.803568	-0.803603	5.05705	0.00222433	0.0172707	0.176213
HSPBP1	0.788691	0.788887	1.64574	0.00222635	0.0172707	0.176213
BMS1P7	-0.962052	-0.962093	5.22504	0.00222638	0.0172707	0.176213
AKT3	-0.832427	-0.832432	7.81136	0.00222963	0.0172871	0.17638
TMEM9B	-0.803686	-0.803708	5.74643	0.00224112	0.0173672	0.177198
WDR55	0.743799	0.743872	2.81852	0.00224905	0.0174198	0.177734
BRCA1	-0.829048	-0.829098	4.43316	0.0022513	0.0174283	0.177821
SIGLEC11	1.01171	1.0121	0.664361	0.00225708	0.0174614	0.178159
ZNF543	0.759021	0.759468	0.42981	0.00225829	0.0174614	0.178159
GP6	-1.11273	-1.11274	6.79826	0.00225956	0.0174614	0.178159
REEP6	0.924779	0.926423	-1.28617	0.00226163	0.0174614	0.178159
PPP5D1	-1.10214	-1.10516	-1.02169	0.00226331	0.0174614	0.178159
TANC2	0.710558	0.710663	2.26152	0.00226362	0.0174614	0.178159
SOX18	0.94511	0.945321	1.77758	0.00226364	0.0174614	0.178159
MAPK11	0.893748	0.895037	-0.82363	0.0022688	0.0174923	0.178474
ANPEP	1.1907	1.19078	3.50307	0.00227454	0.0175276	0.178834
PGBD2	0.749489	0.749739	1.31145	0.00227795	0.0175358	0.178918
RAD23B	-0.794559	-0.794562	8.63032	0.00227813	0.0175358	0.178918
AGO1	-0.73583	-0.735837	6.99192	0.00227959	0.0175358	0.178918
IGHA1	1.19492	1.19497	3.72349	0.00228024	0.0175358	0.178918
CTC-550B14.6	-0.868935	-0.869009	4.0508	0.00228522	0.0175652	0.179218
ANKRD28	-0.982805	-0.982806	10.8135	0.00228644	0.0175657	0.179223
FABP5	0.771848	0.77194	2.71722	0.00229228	0.0175903	0.179474
FILIP1	0.908741	0.909424	0.14	0.0022926	0.0175903	0.179474
HRCT1	1.52025	1.53923	-3.58463	0.00229356	0.0175903	0.179474
MT1X	-1.38098	-1.38107	4.62711	0.00229599	0.0175903	0.179474
ZNF343	0.629885	0.630318	0.274638	0.00229628	0.0175903	0.179474
LHFPL2	-0.98792	-0.987982	4.48981	0.00229686	0.0175903	0.179474
DCAF6	-0.646423	-0.646431	6.75304	0.00229777	0.0175903	0.179474
SYNJ2BP	0.745691	0.74595	1.09492	0.00229918	0.0175922	0.179494
RHOBTB3	-0.868853	-0.868859	7.57902	0.00230248	0.0176085	0.17966
SCRN3	-0.767035	-0.767112	3.85552	0.00230521	0.0176118	0.179694
RAP1B	-0.92598	-0.92598	11.1693	0.0023062	0.0176118	0.179694
CEP295	-0.656518	-0.65654	5.29888	0.00230852	0.0176118	0.179694
USP47	-0.650785	-0.650793	6.66947	0.00230907	0.0176118	0.179694
ARHGAP23	0.860155	0.860296	2.15933	0.00230911	0.0176118	0.179694
PLPP5	-0.72869	-0.728766	3.7075	0.00231034	0.0176118	0.179694
CMTM8	0.984785	0.987725	-1.85231	0.00231187	0.0176118	0.179694
RP1-5O6.7	0.792258	0.792481	1.42576	0.00231221	0.0176118	0.179694
ZNF500	0.948093	0.948931	-0.353113	0.00231405	0.0176131	0.179706
PIP4K2A	-0.804229	-0.80423	9.8345	0.00231548	0.0176131	0.179706
PCCA	-0.757561	-0.757583	5.58281	0.00231586	0.0176131	0.179706
ZFP36	0.827778	0.827806	4.19238	0.00231832	0.017623	0.179807
SLC2A11	-0.747552	-0.747706	2.55878	0.00232257	0.0176283	0.179861
RABAC1	-0.787313	-0.787323	6.76368	0.00232304	0.0176283	0.179861
EFCAB2	-0.886905	-0.887008	3.62462	0.0023237	0.0176283	0.179861
GPER1	1.04575	1.04717	-1.15385	0.00232414	0.0176283	0.179861
RABL2A	-1.37123	-1.37138	3.95162	0.00232561	0.0176283	0.179861
PAQR3	0.820533	0.821426	-0.424468	0.002326	0.0176283	0.179861
[truncated: 3,899 more rows]

## Sheet: S data 4-DESeq2
Gene	baseMean	log2FC	log2FC Standard Error	Pvalue	BH	BY
LEP	15.4148	1.83145	0.420295	2.60083e-08	0.000326229	0.00332848
PAPPA2	225.557	1.53199	0.268445	4.30723e-08	0.000326229	0.00332848
CD164	19089.7	-1.24312	0.233927	2.39208e-06	0.00909304	0.0927751
LY6G6D	178.294	-1.27069	0.24254	2.40112e-06	0.00909304	0.0927751
PDIA5	3717.63	-1.4164	0.312781	5.23037e-06	0.0137491	0.14028
ADRA2A	1360.8	-1.32584	0.278748	6.47886e-06	0.0137491	0.14028
ARHGEF25	56.908	1.28383	0.26738	8.2055e-06	0.0137491	0.14028
VSIG2	8956.75	-1.29417	0.271759	8.40229e-06	0.0137491	0.14028
LMLN	1882.21	-1.17802	0.232581	9.21594e-06	0.0137491	0.14028
ABAT	7742.43	-1.19985	0.240149	9.42925e-06	0.0137491	0.14028
MAP1A	40841.9	-1.27876	0.269309	9.98414e-06	0.0137491	0.14028
SYNM	19794.5	-1.28457	0.277253	1.30963e-05	0.0165319	0.168672
HBQ1	1858.54	-1.18148	0.241597	1.50719e-05	0.01701	0.173551
RAB6B	19826.3	-1.27467	0.27726	1.57209e-05	0.01701	0.173551
LINC01088	35.7762	-1.26525	0.277574	1.89354e-05	0.0173212	0.176726
SEPT14P2	226.919	-1.22466	0.261521	1.89899e-05	0.0173212	0.176726
C1orf112	1568.05	-0.982593	0.182509	1.97268e-05	0.0173212	0.176726
CRAT	21041	-1.17177	0.243589	2.05823e-05	0.0173212	0.176726
ODC1	136289	-1.16391	0.242858	2.31195e-05	0.0184323	0.188062
FADS2	4537.97	-1.06953	0.214566	2.93399e-05	0.0201325	0.205409
MTMR2	13613.5	-1.11089	0.22988	3.20242e-05	0.0201325	0.205409
TLR5	26009.8	-1.20116	0.263247	3.20328e-05	0.0201325	0.205409
ADCY3	9571.85	-1.25968	0.288905	3.31136e-05	0.0201325	0.205409
DPY19L3	2216.67	-1.0288	0.20322	3.32622e-05	0.0201325	0.205409
SCFD2	53665.1	-1.14197	0.241821	3.37272e-05	0.0201325	0.205409
ARHGAP21	87085.1	-1.15947	0.249373	3.57007e-05	0.0201325	0.205409
KATNAL1	4591.6	-1.16667	0.252595	3.65993e-05	0.0201325	0.205409
EFHC1	1237.73	-1.03467	0.206709	3.72135e-05	0.0201325	0.205409
RP11-299G20.5	207.3	-1.27692	0.302133	3.938e-05	0.0201362	0.205447
ZNF257	591.957	-1.26713	0.297858	4.01821e-05	0.0201362	0.205447
POMGNT2	853.505	-1.06001	0.216841	4.1784e-05	0.0201362	0.205447
LINC01521	126.74	-1.1426	0.246937	4.35554e-05	0.0201362	0.205447
RHOBTB1	29541.9	-1.13743	0.245135	4.38668e-05	0.0201362	0.205447
SRPRA	18122.6	-1.0401	0.211954	4.68646e-05	0.020176	0.205853
LINC01873	13.1725	1.30235	0.323565	4.87394e-05	0.020176	0.205853
ADCY6	4106.48	-1.09638	0.233251	5.2017e-05	0.020176	0.205853
FMO5	2164.49	-1.03673	0.212579	5.24555e-05	0.020176	0.205853
NPRL3	20255.3	-0.98925	0.196998	5.2714e-05	0.020176	0.205853
TMEM189	16165.8	-1.13509	0.248031	5.3034e-05	0.020176	0.205853
CDIP1	11271.1	-1.07405	0.225704	5.3277e-05	0.020176	0.205853
DPY19L1	14518.7	-1.14028	0.251888	5.79567e-05	0.0206376	0.210563
EMD	18200.8	-1.05299	0.220527	6.06167e-05	0.0206376	0.210563
STRIP2	2426.51	-1.11747	0.245442	6.50776e-05	0.0206376	0.210563
SLC44A1	16466	-1.09901	0.23848	6.52079e-05	0.0206376	0.210563
KCNMB1	2794.52	-1.15397	0.260654	6.71786e-05	0.0206376	0.210563
DGKI	72.9066	-1.2335	0.296954	6.78075e-05	0.0206376	0.210563
VEPH1	2383	-1.15782	0.26247	6.78195e-05	0.0206376	0.210563
F11R	38780	-1.09139	0.237617	7.22295e-05	0.0206376	0.210563
PITPNM2	35150.6	-1.15838	0.2647	7.37675e-05	0.0206376	0.210563
NID1	10900.4	-1.07931	0.233631	7.41988e-05	0.0206376	0.210563
NIPA1	2020.14	-1.17395	0.271731	7.47426e-05	0.0206376	0.210563
CNN1	3642.6	-1.21447	0.290796	7.56095e-05	0.0206376	0.210563
DRAM1	954.019	-1.10417	0.243407	7.56414e-05	0.0206376	0.210563
RP11-474G23.2	23142.6	-1.03741	0.218878	7.58014e-05	0.0206376	0.210563
PRKG1	12295.7	-1.10973	0.24582	7.65902e-05	0.0206376	0.210563
NDUFAF3	23410.4	-1.10293	0.244869	8.30609e-05	0.0206376	0.210563
ACOT7	9934.17	-1.1287	0.255712	8.51394e-05	0.0206376	0.210563
PPP3R1	50612.5	-0.998989	0.207478	8.52759e-05	0.0206376	0.210563
POLR2G	5894.76	-0.95663	0.193316	8.56956e-05	0.0206376	0.210563
MYL9	152897	-1.12264	0.253406	8.57649e-05	0.0206376	0.210563
AKR1C7P	7.97501	-1.33059	0.386622	8.58441e-05	0.0206376	0.210563
CDKL1	2650.99	-1.04994	0.225832	8.70546e-05	0.0206376	0.210563
RP11-677M14.8	68.9484	-1.1205	0.252949	8.73458e-05	0.0206376	0.210563
PTPRS	9348.49	-1.2212	0.299633	8.97987e-05	0.0206376	0.210563
WDR86	18.5627	1.26753	0.328227	9.27525e-05	0.0206376	0.210563
TMOD3	34677.6	-1.0035	0.210464	9.30624e-05	0.0206376	0.210563
TMEM158	2769.51	-1.11657	0.25279	9.30974e-05	0.0206376	0.210563
FLNA	1.40225e+06	-1.13079	0.258661	9.31247e-05	0.0206376	0.210563
DMTN	90876.7	-1.06592	0.233504	9.54382e-05	0.0206376	0.210563
RP5-1055C14.6	125.373	-1.17958	0.281241	9.67829e-05	0.0206376	0.210563
CTDSPL	34491.4	-1.13704	0.262687	9.86365e-05	0.0206376	0.210563
FN3K	4052.84	-1.15478	0.27052	9.90237e-05	0.0206376	0.210563
ORMDL3	6158.77	-1.07419	0.237829	0.000101204	0.0206376	0.210563
RPL23AP49	100.615	-1.16093	0.274294	0.000102841	0.0206376	0.210563
GALNT12	569.438	-1.14459	0.267028	0.000102952	0.0206376	0.210563
AGPAT1	82239	-1.09683	0.247398	0.000104494	0.0206376	0.210563
IQGAP2	68709.4	-0.956526	0.196291	0.000104905	0.0206376	0.210563
COL6A3	7893.54	-1.25433	0.326836	0.000109517	0.0211777	0.216073
CH17-472G23.2	189.333	-1.08807	0.2464	0.000117102	0.0211777	0.216073
IFI27L2	3539.82	-0.998668	0.212747	0.000117632	0.0211777	0.216073
PNMA1	7233.96	-1.09054	0.247764	0.000119033	0.0211777	0.216073
FBXL17	8051.69	-0.990018	0.210327	0.000122176	0.0211777	0.216073
SLC9B1	65.4496	-0.991313	0.210929	0.000123191	0.0211777	0.216073
DBN1	12645.2	-1.04205	0.229583	0.00012358	0.0211777	0.216073
IGSF10	23.9368	1.27837	0.353563	0.000126062	0.0211777	0.216073
MTMR12	31027.4	-1.0482	0.232347	0.000126222	0.0211777	0.216073
LOX	1584.61	-1.22205	0.312604	0.000126914	0.0211777	0.216073
TMEM185AP1	3817.69	-1.06207	0.237833	0.000126958	0.0211777	0.216073
MAN1A1	9480.34	-1.05642	0.235781	0.000127858	0.0211777	0.216073
EHD3	33740.6	-1.11189	0.258459	0.000128599	0.0211777	0.216073
TMPRSS13	429.204	-1.07183	0.242041	0.000129086	0.0211777	0.216073
F8	3236.76	-1.04977	0.233772	0.000131415	0.0211777	0.216073
ZMPSTE24	6965.55	-0.991487	0.212644	0.000135397	0.0211777	0.216073
CYP2F2P	118.076	-1.07453	0.244546	0.000137674	0.0211777	0.216073
TSPAN18	12488.2	-1.0731	0.244118	0.00013859	0.0211777	0.216073
CD36	140788	-1.06616	0.241407	0.000139059	0.0211777	0.216073
GSAP	34797	-1.00296	0.217348	0.000139522	0.0211777	0.216073
MGLL	35699.3	-1.05059	0.235538	0.000140909	0.0211777	0.216073
PGM2L1	5844.63	-1.02343	0.225374	0.000142676	0.0211777	0.216073
PRKCA	10143.7	-1.04612	0.234143	0.000143269	0.0211777	0.216073
ABLIM3	84356.4	-1.03719	0.23072	0.000143475	0.0211777	0.216073
ATP2A3	93461.2	-1.1381	0.273736	0.000147359	0.0211777	0.216073
NUPR1	81.6371	1.00187	0.217985	0.000147554	0.0211777	0.216073
MAX	206288	-1.04108	0.233554	0.000153019	0.0211777	0.216073
CCNY	21004.1	-0.936305	0.195294	0.000153299	0.0211777	0.216073
BNIP3	3000.43	-1.00889	0.221345	0.000153593	0.0211777	0.216073
DGKD	24464.3	-0.953065	0.201254	0.000154504	0.0211777	0.216073
DDX18P1	78.079	-1.04444	0.235309	0.000156245	0.0211777	0.216073
AKNAD1	5.04395	1.1799	0.494882	0.000158003	0.0211777	0.216073
RNF115	6139.06	-0.979086	0.211033	0.000159079	0.0211777	0.216073
ATP11B	7505.54	-0.945048	0.199053	0.000160315	0.0211777	0.216073
MSC-AS1	2873.7	-1.11142	0.264162	0.000162048	0.0211777	0.216073
RP11-550I24.2	81.6295	-1.10664	0.262103	0.000162438	0.0211777	0.216073
TPM4	136084	-1.04889	0.238019	0.000163258	0.0211777	0.216073
HOMER2P1	996.644	-1.08301	0.25227	0.000165001	0.0211777	0.216073
LPAR5	3140.06	-1.03043	0.231054	0.000165613	0.0211777	0.216073
FAH	16106.3	-1.0538	0.240365	0.000166086	0.0211777	0.216073
GTPBP2	34666	-1.00885	0.222987	0.00016731	0.0211777	0.216073
MDM1	15550	-1.01925	0.227387	0.000170966	0.0211777	0.216073
XYLT2	2627.24	-1.04371	0.237058	0.000171759	0.0211777	0.216073
SLC24A3	18948.4	-1.14169	0.280091	0.000172631	0.0211777	0.216073
ASXL1	2712.54	-1.12382	0.271606	0.000172915	0.0211777	0.216073
TMEM67	2187.66	-1.04362	0.237271	0.000173709	0.0211777	0.216073
SEPT2	59191.6	-0.978476	0.212528	0.00017493	0.0211777	0.216073
ZGLP1	2526.46	-1.02324	0.22945	0.000175369	0.0211777	0.216073
SCAI	1964.56	-0.950741	0.202751	0.000177333	0.0211777	0.216073
ARHGEF12	110521	-1.05857	0.243966	0.000178726	0.0211777	0.216073
PPP2R2D	5617.73	-0.91719	0.191245	0.000180123	0.0211777	0.216073
NCKAP1	41185.9	-1.09868	0.261313	0.000180348	0.0211777	0.216073
GTF2IRD2P1	811.928	-1.20041	0.31442	0.000183425	0.0213732	0.218068
CFAP161	5078.38	-1.06528	0.247648	0.000185704	0.02147	0.219056
SELENOT	23230.7	-1.04884	0.241184	0.000188343	0.02147	0.219056
FHL1	94691.9	-1.09412	0.260468	0.000188616	0.02147	0.219056
ADIPOR2	5626.42	-0.988439	0.217764	0.000189925	0.02147	0.219056
SLC27A4	2587.62	-1.01195	0.227071	0.000193223	0.021681	0.221209
ARHGAP18	105900	-1.04143	0.239076	0.000196054	0.0217767	0.222185
USP31	11388.7	-1.03566	0.236844	0.000196951	0.0217767	0.222185
SEMA4D	69588.9	-1.0672	0.250183	0.000199408	0.0218887	0.223327
ANAPC5	72261.4	-1.00697	0.226171	0.000203161	0.0220746	0.225224
GTF2H2B	5273.61	-1.10714	0.26853	0.000204017	0.0220746	0.225224
DNM1	360.174	-1.11618	0.273094	0.000206166	0.0220916	0.225398
CLIP1	28079	-0.959304	0.208728	0.000208791	0.0220916	0.225398
GRK4	383.243	-1.04223	0.240966	0.000209993	0.0220916	0.225398
PLA2G4A	5985.96	-0.952802	0.20663	0.000212075	0.0220916	0.225398
SEPT5	74411.6	-1.08685	0.260419	0.00021274	0.0220916	0.225398
MAML3	13878.2	-0.986266	0.219625	0.000217906	0.0220916	0.225398
SH3TC2	14248.2	-1.09058	0.262877	0.000218892	0.0220916	0.225398
SAMD14	7109.7	-1.10644	0.270419	0.000220367	0.0220916	0.225398
RP11-290H9.2	238615	-1.09314	0.264394	0.000221672	0.0220916	0.225398
KIAA1211	2410.18	-1.06258	0.251062	0.000223764	0.0220916	0.225398
PTPRJ	188986	-1.08222	0.260075	0.000226939	0.0220916	0.225398
CDH6	561.372	-1.23678	0.355016	0.000228954	0.0220916	0.225398
SLC35F5	2913.22	-1.02257	0.234933	0.000229183	0.0220916	0.225398
VCL	638154	-1.1091	0.27288	0.000229451	0.0220916	0.225398
ABCC3	88553.4	-1.11283	0.275038	0.00023216	0.0220916	0.225398
FBXO48	357.512	-0.947629	0.206374	0.000232178	0.0220916	0.225398
ABI2	8227.75	-0.994303	0.224092	0.000233165	0.0220916	0.225398
GLCE	2878.4	-0.989197	0.222236	0.000234596	0.0220916	0.225398
RPL21P120	87.0725	-1.19373	0.322354	0.000240883	0.0220916	0.225398
OSBP2	50704.9	-1.11684	0.278243	0.000241602	0.0220916	0.225398
ACVR1	20647.9	-1.02478	0.237058	0.000241961	0.0220916	0.225398
BTBD6	6852.2	-0.976955	0.218168	0.000242191	0.0220916	0.225398
LRBA	194380	-1.04486	0.245679	0.000244567	0.0220916	0.225398
C12orf75	14475.6	-1.01112	0.232072	0.000248073	0.0220916	0.225398
WBP2	63789.9	-0.96504	0.214254	0.000249951	0.0220916	0.225398
TTYH3	16305.4	-1.08429	0.263693	0.000250099	0.0220916	0.225398
RC3H2	37673.1	-0.975688	0.218362	0.00025057	0.0220916	0.225398
UGGT1	15590.8	-0.939721	0.205048	0.000253264	0.0220916	0.225398
FKBP1B	3922.8	-1.04625	0.247207	0.000254026	0.0220916	0.225398
PLXDC2	44153.7	-1.0233	0.237613	0.000254533	0.0220916	0.225398
ZNF730	193.144	-1.16626	0.307152	0.000255038	0.0220916	0.225398
CASP6	1419.59	-0.847883	0.172847	0.000255819	0.0220916	0.225398
NDST1	30828.7	-1.01092	0.232717	0.000256301	0.0220916	0.225398
TRPC6	3608.44	-1.01211	0.233256	0.00025696	0.0220916	0.225398
ZC3HAV1L	3023.18	-1.03508	0.242889	0.000258504	0.0220916	0.225398
SSR4	16521	-0.874987	0.182298	0.00025871	0.0220916	0.225398
TNXB	8223.87	-1.14483	0.295301	0.000258953	0.0220916	0.225398
KCTD20	22631.8	-0.973689	0.218305	0.000259593	0.0220916	0.225398
DIAPH1	147083	-0.967452	0.216058	0.000261492	0.0221289	0.225779
NNT	27508.3	-0.972881	0.218388	0.000264717	0.0222424	0.226936
FAM122B	15211.2	-1.02069	0.23754	0.000265769	0.0222424	0.226936
FAM69B	2732.23	-1.02025	0.23775	0.000270315	0.0223682	0.22822
BIVM-ERCC5	3784.38	-0.998795	0.229026	0.000270497	0.0223682	0.22822
KIF18A	2881.7	-0.934156	0.204278	0.000271703	0.0223682	0.22822
PCSK6	53007.2	-1.09501	0.271477	0.00027453	0.0224725	0.229284
PPM1A	36318.6	-0.965772	0.216487	0.000275936	0.0224725	0.229284
TAGLN2	640928	-0.945751	0.209416	0.000283762	0.022796	0.232585
VAMP4	1084.25	-0.82839	0.167749	0.000284036	0.022796	0.232585
PTGS2	176.718	1.10928	0.279669	0.000284423	0.022796	0.232585
MPP7	20567.6	-0.962327	0.216141	0.000289735	0.0229814	0.234476
ANO6	292742	-1.03291	0.244891	0.000291345	0.0229814	0.234476
PTPRD	301.003	-1.10426	0.277979	0.000292006	0.0229814	0.234476
MBOAT2	30147.5	-1.00257	0.232392	0.000293724	0.0229814	0.234476
TMEM185A	25028.2	-1.01033	0.235628	0.000294322	0.0229814	0.234476
GPX1	235092	-1.00612	0.234304	0.000299648	0.0231729	0.236431
KRT19	140.79	1.06653	0.260598	0.000299835	0.0231729	0.236431
ITPR1	13414.2	-0.885894	0.18877	0.00030492	0.0233183	0.237914
ANO7L1	38.7485	-1.0151	0.238474	0.000305246	0.0233183	0.237914
ELK3	19587.9	-0.96815	0.219643	0.000307816	0.0233183	0.237914
CDC14B	64739.4	-1.05175	0.254788	0.000310094	0.0233183	0.237914
IMPAD1	2439.21	-1.00118	0.233388	0.000314524	0.0233183	0.237914
PKP2	2032.45	-1.07839	0.267843	0.000317462	0.0233183	0.237914
PCYOX1L	2090.1	-1.10082	0.279095	0.000318788	0.0233183	0.237914
ZNF385C	45.8512	-1.06881	0.263643	0.000321313	0.0233183	0.237914
RP11-29G8.3	66.229	-1.01237	0.238569	0.000321503	0.0233183	0.237914
DAG1	4953.17	-1.01774	0.24086	0.000321726	0.0233183	0.237914
DNAJB2	4824.03	-0.873697	0.185437	0.000324248	0.0233183	0.237914
SLC35D2	10973.3	-0.972351	0.222427	0.00032467	0.0233183	0.237914
PAPSS1	13561.3	-0.889997	0.191323	0.000325114	0.0233183	0.237914
CCDC92	35980.9	-1.00818	0.237079	0.000325189	0.0233183	0.237914
HCST	8369.79	-0.913403	0.19991	0.000325652	0.0233183	0.237914
PDE3A	27134.8	-1.01144	0.238585	0.000327009	0.0233183	0.237914
PPM1L	5575.51	-1.0634	0.261778	0.000328882	0.0233183	0.237914
PDE5A	216118	-1.02572	0.245161	0.000333171	0.0233183	0.237914
UBE2E3	20941.9	-0.958875	0.217666	0.000333336	0.0233183	0.237914
ENDOD1	34323.3	-1.09215	0.276283	0.000334711	0.0233183	0.237914
YWHAQ	28927	-0.903957	0.196963	0.000335523	0.0233183	0.237914
SELENON	8773.32	-1.04541	0.25418	0.00033693	0.0233183	0.237914
CPEB2	2364.38	-0.836403	0.173039	0.000338691	0.0233183	0.237914
LYRM9	222.821	-0.898575	0.195173	0.000339033	0.0233183	0.237914
RP5-900K19.2	2955.76	-1.12806	0.296149	0.0003402	0.0233183	0.237914
DSTNP2	80.4251	-0.988939	0.230476	0.000345006	0.023384	0.238584
LAMTOR1	66215.5	-0.974096	0.224524	0.000346305	0.023384	0.238584
PFKM	3472.47	-0.946992	0.214004	0.000349516	0.023384	0.238584
MINDY1	46125	-1.02638	0.246691	0.000349676	0.023384	0.238584
LRRC37A16P	275.297	-1.02174	0.24476	0.000351019	0.023384	0.238584
INPP5A	9117.85	-0.941804	0.2122	0.000353113	0.023384	0.238584
MAPKAPK2	25340.6	-0.908282	0.199573	0.000354717	0.023384	0.238584
EHBP1	8896.46	-0.893523	0.194186	0.000356035	0.023384	0.238584
C17orf53	743.523	-0.980108	0.22759	0.000356257	0.023384	0.238584
ARHGAP10	23107.1	-1.02835	0.248069	0.000356595	0.023384	0.238584
SLC10A3	13426.3	-1.04079	0.254166	0.000363502	0.0237342	0.242157
MEST	13057.4	-1.03321	0.250966	0.000366527	0.0237445	0.242262
GPR180	1124.57	-0.928634	0.20789	0.000366795	0.0237445	0.242262
GUCY1A3	37711.1	-1.04468	0.256335	0.000368573	0.023758	0.2424
DLG1	11587.3	-0.9227	0.205857	0.000371195	0.0238257	0.243091
MFSD6	10057.7	-0.984207	0.230422	0.000374611	0.0239435	0.244293
WDR11	19402.8	-0.802976	0.16329	0.000381809	0.024301	0.24794
CD9	79493.9	-1.05241	0.261277	0.000386107	0.0244717	0.249682
SLC37A1	14263.4	-0.983197	0.230897	0.000389258	0.0245686	0.250671
CDKL3	61.9291	-1.07483	0.272598	0.00039117	0.0245869	0.250857
IGF2BP2	19239.7	-0.983407	0.231365	0.000395613	0.0247384	0.252403
RP4-756G23.5	669.172	-1.04674	0.259483	0.000397951	0.0247384	0.252403
SPX	7687.47	-1.06124	0.266463	0.00039848	0.0247384	0.252403
C9orf16	11010.9	-0.943286	0.215474	0.000402518	0.0248076	0.253109
MFSD1	147980	-1.00704	0.242055	0.000405644	0.0248076	0.253109
GUCY1B3	71007.8	-1.03341	0.254025	0.000408346	0.0248076	0.253109
CD151	38951.8	-1.07785	0.275561	0.000408609	0.0248076	0.253109
ARHGAP6	36670.9	-1.00951	0.243385	0.000409636	0.0248076	0.253109
RPS2P7	6.82714	1.21278	0.419329	0.000412613	0.0248076	0.253109
FAXDC2	59272	-0.990951	0.235746	0.000415892	0.0248076	0.253109
GAS2L1	20420.5	-1.00644	0.242476	0.000416603	0.0248076	0.253109
FAM149B1	4864.35	-0.891095	0.196288	0.000420492	0.0248076	0.253109
C1orf198	10422.4	-1.03298	0.254759	0.000422088	0.0248076	0.253109
PANK3	5408.34	-0.805202	0.16559	0.000424787	0.0248076	0.253109
VPS41	22170.7	-0.91621	0.206022	0.000424988	0.0248076	0.253109
ZNF664	7144.91	-1.01948	0.248795	0.000425075	0.0248076	0.253109
EIF4G3	78141.5	-0.995961	0.238443	0.000425224	0.0248076	0.253109
WIPF1	133692	-0.920687	0.207844	0.000426981	0.0248076	0.253109
RP11-296E7.1	93.8655	-1.02224	0.250206	0.000427609	0.0248076	0.253109
TAL1	9794.66	-0.968138	0.226894	0.000428622	0.0248076	0.253109
EPOR	7486.24	-0.984286	0.233879	0.000432698	0.0248076	0.253109
NCOA4	215651	-0.859441	0.185282	0.00043676	0.0248076	0.253109
HMGN1	19638.8	-0.906009	0.202771	0.00043965	0.0248076	0.253109
PRKAR1B	10627.5	-0.999594	0.241015	0.000442186	0.0248076	0.253109
RP11-69L16.6	394.414	-1.07898	0.279056	0.00044511	0.0248076	0.253109
FAM20B	5968.5	-0.976436	0.231265	0.00044554	0.0248076	0.253109
CLIP2	21884.4	-0.992003	0.237923	0.000445831	0.0248076	0.253109
CUX1	50016.3	-0.927353	0.211361	0.000446565	0.0248076	0.253109
NDUFAF4P3	27.1855	-1.04997	0.264492	0.000446682	0.0248076	0.253109
CEL	894.659	-1.02275	0.251659	0.000446886	0.0248076	0.253109
CTIF	5529.05	-0.957619	0.223521	0.000446899	0.0248076	0.253109
PRTFDC1	4620.44	-1.02891	0.254513	0.000447088	0.0248076	0.253109
MAP4K2	33993.1	-0.968971	0.228635	0.000455042	0.0250305	0.255383
STIL	11284.3	-0.944455	0.218578	0.000455169	0.0250305	0.255383
SREBF2	12962.7	-0.888941	0.196997	0.000456334	0.0250305	0.255383
LEPROT	25205.4	-0.952738	0.22214	0.000459262	0.0250305	0.255383
ALG10	7618.02	-1.01358	0.248259	0.000459612	0.0250305	0.255383
PLCB4	4258.47	-0.960229	0.225305	0.000461018	0.0250305	0.255383
B4GALT6	5024.11	-0.986583	0.236843	0.00046878	0.025361	0.258755
MAGI2	26.4611	-1.16814	0.340825	0.000473435	0.0254276	0.259435
CDC25C	480.595	-0.950086	0.221803	0.000474754	0.0254276	0.259435
ZNF271P	7135.31	-0.987307	0.2375	0.00047521	0.0254276	0.259435
SLC24A1	597.106	0.805316	0.167425	0.000479281	0.0254276	0.259435
LIPA	47599.2	-1.05646	0.269981	0.000479866	0.0254276	0.259435
ZGRF1	2278.97	-0.84505	0.181713	0.000481927	0.0254276	0.259435
MBD5	4498.69	-0.854151	0.185277	0.000488606	0.0254276	0.259435
KIF3C	12026.7	-1.01064	0.248862	0.000493174	0.0254276	0.259435
CENPV	389.463	-0.937811	0.217712	0.000494463	0.0254276	0.259435
ACTN1	337922	-0.977298	0.23424	0.00049575	0.0254276	0.259435
SERPINE2	6074.69	-1.09627	0.292692	0.000496807	0.0254276	0.259435
PTENP1	1164.03	-1.04224	0.264064	0.000497541	0.0254276	0.259435
TAOK3	35661.8	-0.856654	0.186556	0.00049871	0.0254276	0.259435
MCTP1	31872.8	-0.957018	0.225865	0.00050014	0.0254276	0.259435
RP11-1223D19.3	650.978	-0.967311	0.230214	0.000500574	0.0254276	0.259435
ALOX12	5683.89	-1.02717	0.257059	0.000501915	0.0254276	0.259435
PINLYP	279.511	-1.0068	0.247607	0.000502012	0.0254276	0.259435
TLN1	1.54342e+06	-1.03909	0.262917	0.000503898	0.0254276	0.259435
MARCH2	88399.5	-1.00923	0.248825	0.000504032	0.0254276	0.259435
ADHFE1	1707.1	-0.988493	0.239546	0.000504375	0.0254276	0.259435
PTGS1	329330	-1.00458	0.246879	0.000507188	0.0254276	0.259435
HECTD4	25900.1	-0.85134	0.184922	0.000508094	0.0254276	0.259435
ME1	4589.22	-1.08564	0.287541	0.000508619	0.0254276	0.259435
CTTN	178387	-1.00223	0.246138	0.000513243	0.0255744	0.260932
CALM1	40871.5	-0.853723	0.186059	0.000515632	0.0256092	0.261287
TET2	75453.9	-0.893926	0.201322	0.000517667	0.0256262	0.261461
CRYL1	13401.4	-0.965076	0.230351	0.000523474	0.0257275	0.262494
FERMT3	250497	-0.98115	0.237325	0.000524282	0.0257275	0.262494
FOSB	63.232	1.01556	0.252944	0.00052564	0.0257275	0.262494
ZNF551	262.184	0.9097	0.20782	0.000526506	0.0257275	0.262494
MYLK	58109.6	-0.989394	0.24134	0.000531921	0.0258018	0.263253
NFAT5	40295.1	-0.955755	0.226853	0.000533286	0.0258018	0.263253
SNAP23	76546.7	-0.976548	0.235827	0.000534835	0.0258018	0.263253
WFDC1	217.82	-1.08737	0.290482	0.000534841	0.0258018	0.263253
PCBP1-AS1	283.201	-0.954451	0.226489	0.000537429	0.0258375	0.263616
PARVB	55417.6	-1.0205	0.256005	0.000538991	0.0258375	0.263616
TMEM68	603.78	-0.841715	0.182466	0.000541013	0.0258507	0.263751
SMIM3	16639.6	-1.00111	0.247245	0.000544203	0.0258507	0.263751
TBC1D13	5067.44	-0.913254	0.209939	0.000544676	0.0258507	0.263751
ATG9A	4406.86	-0.894029	0.202614	0.000551277	0.0258507	0.263751
ITGA9-AS1	2976.65	-0.984523	0.240144	0.000551761	0.0258507	0.263751
F13A1	1.48097e+06	-0.998494	0.246435	0.000551781	0.0258507	0.263751
TEX2	5862.15	-0.854589	0.18761	0.000552489	0.0258507	0.263751
CREG1	2320.65	-0.818631	0.174462	0.000554632	0.0258507	0.263751
MTR	10939.6	-0.847438	0.185072	0.000556405	0.0258507	0.263751
ATE1	22794.5	-0.964864	0.231827	0.000557818	0.0258507	0.263751
LRRC8D	32497.6	-0.976477	0.236886	0.000558038	0.0258507	0.263751
ALOX12-AS1	4434.08	-0.983101	0.239963	0.000561239	0.0259197	0.264455
NT5M	7413.11	-1.01109	0.252961	0.00056529	0.0259756	0.265025
ARF3	32934.6	-0.927591	0.216634	0.000568022	0.0259756	0.265025
LINC01881	2997.1	-0.990441	0.243597	0.000568471	0.0259756	0.265025
SUMO3	22891.9	-0.925751	0.216012	0.000571333	0.0259756	0.265025
RP11-588K22.2	317.134	-1.02776	0.261311	0.000571747	0.0259756	0.265025
SUSD1	74486	-0.965628	0.232946	0.000575651	0.0259756	0.265025
GNG11	73839.2	-0.929498	0.217767	0.00057699	0.0259756	0.265025
PLOD2	12222.2	-0.985504	0.242021	0.000582252	0.0259756	0.265025
NCK2	33475.6	-0.94369	0.223895	0.000582913	0.0259756	0.265025
ABCA3	5851.47	-0.962535	0.231948	0.000583507	0.0259756	0.265025
LEPR	57032.4	-0.986156	0.242598	0.000588354	0.0259756	0.265025
CHD1L	16786.8	-0.889578	0.202334	0.00059263	0.0259756	0.265025
GPD2	32388.6	-0.979082	0.239636	0.000593037	0.0259756	0.265025
PYGB	44828.2	-1.01671	0.257065	0.000593055	0.0259756	0.265025
TM9SF3	8371.35	-0.79271	0.166234	0.000593723	0.0259756	0.265025
ZYX	137217	-0.912887	0.211658	0.000594248	0.0259756	0.265025
VPS8	26287.7	-0.907815	0.209631	0.000594598	0.0259756	0.265025
RP11-147L13.11	3757.45	-0.976148	0.238502	0.000596908	0.0259756	0.265025
ITGB3	425827	-1.07317	0.286856	0.00059975	0.0259756	0.265025
IRS1	5407.9	-1.01429	0.256399	0.000602851	0.0259756	0.265025
ATL3	14370.4	-0.884998	0.201028	0.000607124	0.0259756	0.265025
ADI1	9810.26	-0.995684	0.247887	0.000608372	0.0259756	0.265025
TSPAN33	67320.8	-0.992334	0.246435	0.000610431	0.0259756	0.265025
CDK19	9405.12	-0.893417	0.204489	0.000611557	0.0259756	0.265025
NBEA	57.4674	-0.936939	0.222209	0.000611916	0.0259756	0.265025
VWF	46487.9	-1.04871	0.274254	0.000612689	0.0259756	0.265025
RGPD6	3241.62	-1.09746	0.30245	0.000614492	0.0259756	0.265025
RP4-714D9.5	3253.37	-0.917684	0.214393	0.000615921	0.0259756	0.265025
PRUNE1	58407.1	-1.00034	0.250448	0.000616646	0.0259756	0.265025
ZCCHC24	162.972	0.850423	0.188056	0.000617154	0.0259756	0.265025
MAGED2	16243	-0.954376	0.229906	0.000619096	0.0259756	0.265025
TMX1	4594.96	-0.905468	0.2098	0.000626193	0.0259756	0.265025
PRKAR2B	280530	-0.976426	0.239914	0.000626419	0.0259756	0.265025
TPM2	3147.25	-0.985101	0.243854	0.000626691	0.0259756	0.265025
SRC	15302.8	-0.950714	0.22866	0.000627392	0.0259756	0.265025
IL6ST	52297.7	-0.960412	0.232951	0.000629567	0.0259756	0.265025
STX1A	3982.82	-0.995545	0.248841	0.000630382	0.0259756	0.265025
GALK2	7133.46	-0.99456	0.248382	0.000630382	0.0259756	0.265025
KLHDC8B	1580.61	-0.948773	0.227978	0.000631245	0.0259756	0.265025
ECE1	34225.2	-0.980788	0.242176	0.000633187	0.0259756	0.265025
AD001527.4	39.2931	-1.00875	0.255257	0.000633878	0.0259756	0.265025
IFI27L1	460.183	-0.969764	0.23731	0.000635255	0.0259756	0.265025
RP11-296K13.4	10.2841	-1.17032	0.370476	0.000636185	0.0259756	0.265025
ZNF185	114294	-1.01652	0.259281	0.000639074	0.0260234	0.265513
ADD3	69423.4	-0.855036	0.190514	0.000641055	0.0260264	0.265544
SLMAP	26475.9	-0.919966	0.216436	0.000646923	0.0260264	0.265544
DUSP22	13583.4	-0.997306	0.25054	0.000649575	0.0260264	0.265544
ARNTL2	2011.08	-0.915495	0.214696	0.00064981	0.0260264	0.265544
BLOC1S6	15876.9	-0.932071	0.221584	0.000649815	0.0260264	0.265544
RP1-34B20.4	261.656	-1.05292	0.278698	0.000651064	0.0260264	0.265544
MARVELD2	32.9309	0.994899	0.24948	0.000651175	0.0260264	0.265544
C21orf62-AS1	123.63	-0.956499	0.232435	0.000659602	0.0262938	0.268272
MAGIX	447.37	-0.93598	0.223658	0.000661401	0.0262963	0.268298
EEF1AKMT1	691.557	-0.910038	0.213062	0.000667585	0.0264462	0.269827
CALU	7996.55	-0.978566	0.24267	0.000668662	0.0264462	0.269827
TMEM64	5854.93	-0.994266	0.250238	0.000675055	0.026486	0.270233
CCIN	6.86189	1.06875	0.495585	0.000675566	0.026486	0.270233
CBWD7	580.468	1.07419	0.29232	0.000676621	0.026486	0.270233
MMRN1	59047.8	-1.02607	0.265911	0.000676751	0.026486	0.270233
ZCCHC17	10679.6	-0.963	0.236097	0.000679859	0.026486	0.270233
SLC1A1	91.1742	-1.0578	0.283093	0.000680987	0.026486	0.270233
ANKRD33B	2066.03	-0.986146	0.246741	0.000682377	0.026486	0.270233
SLC9A1	10360.1	-0.937393	0.225064	0.000683656	0.026486	0.270233
MTURN	82008	-0.953606	0.232295	0.00068916	0.0265162	0.270542
ARHGAP5	13390	-0.7869	0.166498	0.000689887	0.0265162	0.270542
UBL4A	10719.1	-0.93817	0.225634	0.000690304	0.0265162	0.270542
ASXL3	888.786	-1.04861	0.27878	0.00069536	0.0265162	0.270542
KLHDC1	11530.4	-0.926008	0.220654	0.000695842	0.0265162	0.270542
TEK	322.071	0.875568	0.200188	0.000699134	0.0265162	0.270542
MGAT5	14370.1	-0.893282	0.207414	0.000704036	0.0265162	0.270542
PPT2	883.403	-0.958056	0.235039	0.000709843	0.0265162	0.270542
EVA1C	2731.21	-0.965833	0.238581	0.000711238	0.0265162	0.270542
EGR1	694.184	0.975958	0.243251	0.000712482	0.0265162	0.270542
AF127936.9	62.1644	-1.008	0.258585	0.00071393	0.0265162	0.270542
ORC4	5609.25	-0.904673	0.212408	0.00071533	0.0265162	0.270542
ETFA	69847.9	-0.967161	0.239417	0.000717358	0.0265162	0.270542
STPG1	263.956	-0.768814	0.160658	0.000720251	0.0265162	0.270542
NIPAL3	4468.34	-0.945492	0.229999	0.000723841	0.0265162	0.270542
NORAD	25304.9	-0.96339	0.237961	0.000723979	0.0265162	0.270542
PAK4	398.955	0.725452	0.145469	0.000725736	0.0265162	0.270542
TUBA1C	91538.5	-0.958266	0.235725	0.000725805	0.0265162	0.270542
RBPMS2	17549.7	-1.02287	0.266659	0.000726502	0.0265162	0.270542
KIAA1191	8371.5	-0.934151	0.225189	0.000727085	0.0265162	0.270542
NFE2L1	1825.21	0.849497	0.190785	0.000727163	0.0265162	0.270542
HPS4	6707.68	-1.0017	0.256098	0.000727889	0.0265162	0.270542
CEP128	4462.61	-0.927992	0.222586	0.00072812	0.0265162	0.270542
CCND3	89660.2	-0.878458	0.202202	0.00072902	0.0265162	0.270542
SMOX	55403.1	-0.961143	0.237163	0.000729766	0.0265162	0.270542
CRIP1	1193.09	0.902754	0.212074	0.000729949	0.0265162	0.270542
SYTL4	22264.7	-0.985365	0.248542	0.000735053	0.0266197	0.271597
RRN3P3	1032.66	-0.877443	0.202005	0.000736311	0.0266197	0.271597
NRDC	68925	-0.895311	0.209527	0.000746727	0.0267246	0.272667
CCL3	168.612	0.895276	0.209527	0.000747181	0.0267246	0.272667
MPST	5044.55	-0.890635	0.20765	0.000747755	0.0267246	0.272667
GP9	56436.3	-0.971155	0.242443	0.000748874	0.0267246	0.272667
SPINT2	12980.1	-0.985252	0.249084	0.00074997	0.0267246	0.272667
BICD1	2207.27	-0.878838	0.202966	0.000750532	0.0267246	0.272667
RNF208	2460.7	-0.98711	0.250206	0.000755958	0.0267246	0.272667
ARPP19	13547	-0.876443	0.202203	0.000757559	0.0267246	0.272667
BRWD3	26644.7	-0.852151	0.19266	0.000759494	0.0267246	0.272667
STXBP4	1387.34	-0.93711	0.227614	0.000761016	0.0267246	0.272667
MACC1	412.708	-0.910234	0.216218	0.000763761	0.0267246	0.272667
RAB37	51244.3	-0.959594	0.237755	0.00076524	0.0267246	0.272667
GPR137B	7096.33	-0.979301	0.246905	0.0007663	0.0267246	0.272667
C11orf49	1787.39	-0.84503	0.190083	0.000766884	0.0267246	0.272667
AP2M1	72793.5	-0.846237	0.190553	0.000766985	0.0267246	0.272667
SORT1	9319.84	-0.909387	0.215976	0.00076744	0.0267246	0.272667
SLC9A3R2	9278.83	0.946996	0.232281	0.000770389	0.0267657	0.273087
XPNPEP1	34079.9	-0.947966	0.23293	0.000776769	0.0269256	0.274719
ARPC1B	323431	-0.893663	0.209828	0.00078019	0.02696	0.275069
RNF11	69703.6	-0.959591	0.238478	0.00078563	0.02696	0.275069
ABCC4	86280.7	-1.01547	0.265565	0.000787032	0.02696	0.275069
RNF217	1110.28	-0.835314	0.186878	0.000789132	0.02696	0.275069
CDK2AP1	31787.1	-0.936223	0.228173	0.000789786	0.02696	0.275069
FAM222B	3497.99	-0.872337	0.201562	0.000794583	0.02696	0.275069
TPST2	9066.09	-0.962196	0.23999	0.00079469	0.02696	0.275069
ZNF525	1314.41	-0.932112	0.226542	0.000794957	0.02696	0.275069
LOXL3	4879.53	-1.03059	0.27397	0.000796362	0.02696	0.275069
CETP	5827.02	-1.01644	0.266514	0.000797383	0.02696	0.275069
TUBB1	979897	-0.947588	0.233512	0.000798973	0.02696	0.275069
NBAS	19439.3	-0.874233	0.202446	0.000799117	0.02696	0.275069
MPIG6B	116002	-1.024	0.270728	0.000802759	0.0269779	0.275252
SEC23A	8319.46	-0.780308	0.166611	0.000806679	0.0269779	0.275252
ANKRD11	10138.3	-0.81418	0.179228	0.000806952	0.0269779	0.275252
MGAT4B	83863.9	-1.00537	0.261249	0.000807137	0.0269779	0.275252
FAM13B	40605	-0.937659	0.229658	0.000816238	0.0269779	0.275252
PTP4A2P2	836.689	-1.02313	0.270903	0.000817305	0.0269779	0.275252
DNAH14	4285.87	-0.900247	0.213642	0.000818216	0.0269779	0.275252
SLC17A5	3510.68	-0.91226	0.21871	0.000818314	0.0269779	0.275252
GTDC1	13874	-0.966382	0.24292	0.000822913	0.0269779	0.275252
RAB1B	40175.3	-0.904352	0.215538	0.000824333	0.0269779	0.275252
ZMAT3	4012.38	-1.0283	0.274	0.000824367	0.0269779	0.275252
PRSS53	380.421	-0.97795	0.248483	0.000825721	0.0269779	0.275252
RP5-940J5.9	4.20021	-1.15186	0.427715	0.000826064	0.0269779	0.275252
HYI	1457.77	-0.926355	0.225042	0.000827238	0.0269779	0.275252
C3orf52	408.191	-0.956454	0.238542	0.000829154	0.0269779	0.275252
PTH2R	358.947	-0.971751	0.245768	0.000832191	0.0269779	0.275252
TOGARAM1	5677.09	-0.876486	0.204241	0.000832669	0.0269779	0.275252
RAC1P2	3963.71	-0.850414	0.193864	0.000835004	0.0269779	0.275252
UXT-AS1	49.4374	-1.02403	0.272258	0.000837205	0.0269779	0.275252
RARG	3049.94	-0.908771	0.217881	0.000840917	0.0269779	0.275252
ZC3H7A	14793.4	-0.880093	0.205937	0.000841292	0.0269779	0.275252
TOM1L2	4781.93	-0.853416	0.19525	0.000843274	0.0269779	0.275252
SLC38A9	954.053	-0.822624	0.183283	0.000844833	0.0269779	0.275252
WIPI1	14770.3	-0.930842	0.227569	0.000845674	0.0269779	0.275252
C21orf58	520.543	-0.896628	0.212919	0.000846606	0.0269779	0.275252
DPY19L2	6208.01	-0.949696	0.236162	0.000850587	0.0269779	0.275252
PLA2G12A	24091.5	-0.979298	0.250082	0.000851997	0.0269779	0.275252
CCL2	56.8795	0.964154	0.242918	0.00085304	0.0269779	0.275252
TMEM189-UBE2V1	9124.34	-0.845401	0.192318	0.000853072	0.0269779	0.275252
KCTD18	2953.44	-0.841052	0.190658	0.000855108	0.0269779	0.275252
SEPT14P19	127.018	-0.931093	0.227969	0.000855165	0.0269779	0.275252
C8orf37-AS1	5.29866	-1.15113	0.380597	0.00085664	0.0269779	0.275252
LRP8	2225.69	-0.92831	0.226861	0.000859091	0.026999	0.275467
TXNDC16	4927.88	-0.810702	0.179106	0.000862347	0.0270452	0.275939
SIAE	34727.4	-0.994648	0.258187	0.000866819	0.0271159	0.27666
XK	22004.1	-0.950862	0.237263	0.000868181	0.0271159	0.27666
CDYL	24000.4	-0.872344	0.203602	0.000873719	0.0271932	0.277448
UBAC2	22253.1	-0.899934	0.215063	0.000874245	0.0271932	0.277448
DLG4	4945.09	-0.923273	0.225214	0.000878219	0.0272608	0.278138
CRKL	14596.9	-0.860817	0.199173	0.000883534	0.0273697	0.279249
ARF5	11766.1	-0.76704	0.163287	0.000887485	0.027436	0.279926
SMPD1	5851.32	-0.984709	0.254264	0.000894968	0.0274449	0.280017
ESYT2	24082.6	-0.930391	0.228954	0.000898616	0.0274449	0.280017
MBNL1-AS1	1078.99	-0.956733	0.240959	0.000898773	0.0274449	0.280017
IVNS1ABP	45671.6	-0.883277	0.208742	0.000899345	0.0274449	0.280017
VAMP7	41708.8	-0.940929	0.233712	0.000899437	0.0274449	0.280017
RNF170	1721.56	-0.812413	0.180556	0.000900784	0.0274449	0.280017
TMTC3	1514.16	-0.823339	0.184788	0.000901813	0.0274449	0.280017
CLCN3	125367	-0.970154	0.247425	0.000902269	0.0274449	0.280017
CYB5R3	84316.4	-0.978594	0.251717	0.000908146	0.0275683	0.281276
SENP2	4042.85	-0.770864	0.16517	0.000913677	0.0275936	0.281534
HEG1	700.369	0.858103	0.198848	0.00091623	0.0275936	0.281534
LTBP1	251571	-0.984028	0.254688	0.000916516	0.0275936	0.281534
FBXL4	12276.3	-0.948846	0.237888	0.000917559	0.0275936	0.281534
TTC7B	53215.4	-0.953436	0.240091	0.000919918	0.0275936	0.281534
DAP	12680.2	-0.919029	0.224544	0.000920042	0.0275936	0.281534
BIN2	167706	-0.885742	0.210369	0.000923192	0.0275936	0.281534
SH3BGRL2	53432.6	-0.955994	0.241401	0.000923551	0.0275936	0.281534
WDR1	238626	-0.90445	0.218427	0.000928004	0.0276576	0.282187
PLXNA4	1879.92	-1.04208	0.286519	0.000929345	0.0276576	0.282187
SALL2	56.8464	-0.914962	0.223134	0.000933543	0.0277281	0.282906
AK3	7042.71	-0.917809	0.224478	0.00093704	0.0277775	0.28341
GCLM	9100.6	-0.899246	0.216603	0.000943677	0.0278612	0.284264
SLC35D1	1177.39	-0.930851	0.230486	0.000944523	0.0278612	0.284264
RP11-728K20.3	39.2654	-1.00481	0.266373	0.000945419	0.0278612	0.284264
DNMT3B	593.014	-0.845732	0.194583	0.000947575	0.0278612	0.284264
PANX1	14485.7	-0.966478	0.247195	0.00094906	0.0278612	0.284264
MAST4	19818.9	-0.915551	0.223904	0.000952456	0.0279068	0.284729
MAN2A2	24325.4	-0.960794	0.244743	0.000957693	0.0279561	0.285233
IFT88	3503.56	-0.854872	0.198536	0.000960059	0.0279561	0.285233
ASS1	563.184	0.919569	0.225895	0.000960554	0.0279561	0.285233
APP	217068	-0.971809	0.250186	0.000961522	0.0279561	0.285233
AC004069.2	56.5961	-0.941558	0.23601	0.000967128	0.0279844	0.285522
CYB5R1	12589.7	-0.948321	0.239165	0.000967766	0.0279844	0.285522
ARMCX2	66.5802	0.896715	0.216215	0.000971113	0.0279844	0.285522
GRK5	30664.5	-0.968149	0.248723	0.000971519	0.0279844	0.285522
TMEM104	3946.56	-0.931837	0.231782	0.000974666	0.0279844	0.285522
MAN2A1	30708.2	-0.903153	0.219119	0.00097626	0.0279844	0.285522
RP11-37B2.1	120.925	-0.934205	0.232921	0.000976875	0.0279844	0.285522
CPT1A	26184.2	-0.891161	0.213995	0.000977275	0.0279844	0.285522
TMEM164	7077.67	-0.894156	0.215369	0.000981177	0.0280431	0.286121
KANSL3	18574	-0.903825	0.219707	0.000987942	0.0281496	0.287207
PRR4	385.774	-0.984596	0.257449	0.00098862	0.0281496	0.287207
TGFB1I1	18153.2	-0.976824	0.253768	0.000995513	0.0281927	0.287647
WBP1	2852.43	-0.929794	0.231524	0.000998799	0.0281927	0.287647
BCAP29	2912.07	-0.931372	0.232273	0.000999947	0.0281927	0.287647
NDRG4	92.166	0.99634	0.263906	0.00100028	0.0281927	0.287647
NCOA7	8390.94	-0.84982	0.197376	0.00100087	0.0281927	0.287647
BMP2K	24886.8	-0.798437	0.177219	0.00100555	0.0281927	0.287647
CDC42BPB	18748.1	-0.844856	0.195565	0.00101017	0.0281927	0.287647
NFIB	9296.46	-0.96694	0.249358	0.00101046	0.0281927	0.287647
MVB12B	1633.1	-0.816621	0.184369	0.00101109	0.0281927	0.287647
GPR1	648.721	-1.01754	0.275825	0.00101215	0.0281927	0.287647
LPP	23975.7	-0.867943	0.205056	0.00101229	0.0281927	0.287647
NCOR1	56868.4	-0.825181	0.187761	0.00101256	0.0281927	0.287647
BACE1	1229.97	-0.974921	0.253501	0.00101673	0.0281927	0.287647
SESTD1	14416.9	-0.88792	0.213685	0.00102183	0.0281927	0.287647
IGHG2	956.508	1.0291	0.282859	0.00102269	0.0281927	0.287647
MCU	13110.8	-0.971149	0.251832	0.00102329	0.0281927	0.287647
MAP4K5	21457.5	-0.903692	0.220601	0.00102599	0.0281927	0.287647
NDUFA4	16119.7	-0.808314	0.181433	0.00102723	0.0281927	0.287647
TXNDC5	3680.01	-0.824058	0.187615	0.0010278	0.0281927	0.287647
NTN4	99.3375	0.952697	0.243084	0.00103076	0.0281927	0.287647
ANKRD9	738.961	-0.96363	0.248399	0.00103197	0.0281927	0.287647
MAP1B	8027.49	-1.08716	0.322549	0.00103344	0.0281927	0.287647
KIDINS220	21128.6	-0.881623	0.211287	0.001034	0.0281927	0.287647
RP3-449O17.1	114.649	-1.06304	0.304793	0.0010348	0.0281927	0.287647
LCLAT1	1348.84	-0.805136	0.180446	0.00104079	0.0283049	0.288792
RAB38	714.425	-0.944807	0.239776	0.00104598	0.0283566	0.289319
SENP1	6542.73	-0.800908	0.178929	0.00104757	0.0283566	0.289319
SPDYE16	25.0881	1.10129	0.335749	0.0010483	0.0283566	0.289319
HTT	27630	-0.798118	0.178141	0.00106406	0.0287316	0.293145
CHD9	122690	-0.90258	0.221296	0.00107465	0.0289652	0.295528
UBASH3B	10427.7	-0.853666	0.200526	0.00107654	0.0289652	0.295528
CMIP	139576	-0.925146	0.231613	0.00108215	0.0290645	0.296541
TNFSF4	8743.45	-0.955566	0.246076	0.00108666	0.0291131	0.297038
ZFAND3	12155.8	-0.872221	0.208502	0.0010878	0.0291131	0.297038
MRS2	4177.36	-0.854683	0.201236	0.00109075	0.0291287	0.297197
FSTL1	25434	-1.02347	0.282342	0.00109364	0.0291287	0.297197
SGK1	1104.09	0.911684	0.225842	0.00109535	0.0291287	0.297197
TET1	1633.65	-0.860819	0.203892	0.00109608	0.0291287	0.297197
RNF216	26862.9	-0.883809	0.213688	0.00109907	0.0291337	0.297247
LGALSL	43761.5	-0.963994	0.250633	0.00110109	0.0291337	0.297247
STK24	35383.3	-0.86516	0.205847	0.00110277	0.0291337	0.297247
RAB31	86454.2	-0.93476	0.236637	0.00110427	0.0291337	0.297247
AGBL5	7454.54	-0.876855	0.210859	0.00110588	0.0291337	0.297247
GRAP2	35826.5	-0.927856	0.233719	0.00111577	0.0292345	0.298276
INF2	50100.4	-0.960495	0.249467	0.0011208	0.0292345	0.298276
CERS2	45443.2	-0.934808	0.237107	0.00112142	0.0292345	0.298276
EGR2	179.645	1.02338	0.283409	0.00112321	0.0292345	0.298276
CDKN3	564.579	-0.783771	0.173618	0.00112421	0.0292345	0.298276
GGTA1P	17657.5	-0.953292	0.246048	0.00112507	0.0292345	0.298276
SLC44A2	154903	-0.940924	0.24011	0.00112573	0.0292345	0.298276
BTBD2	15521.8	-0.863707	0.205714	0.00112582	0.0292345	0.298276
PEAR1	25241.1	-0.985693	0.262524	0.00112729	0.0292345	0.298276
GNA12	4610.46	-0.857253	0.203077	0.00112901	0.0292345	0.298276
ILK	150250	-0.949224	0.244293	0.00113317	0.0292411	0.298343
SNN	26742.5	-0.936565	0.238248	0.00113353	0.0292411	0.298343
SLC9A7	3549.48	-0.890946	0.217582	0.00113505	0.0292411	0.298343
DYNLL2	6461.48	-0.865457	0.206907	0.0011481	0.0294824	0.300805
RP11-1035H13.3	5087.88	-0.765093	0.166862	0.00114831	0.0294824	0.300805
LY6G6C	125.459	-0.977242	0.258906	0.00115341	0.0295368	0.30136
RERE	14978	-0.899947	0.221984	0.00115433	0.0295368	0.30136
HACD1	650.555	-1.01499	0.280001	0.0011651	0.0296961	0.302986
SLC22A17	402.199	-1.0072	0.275525	0.00116534	0.0296961	0.302986
SDC4	3839.42	-1.0083	0.276192	0.00116644	0.0296961	0.302986
SELENOI	9979.26	-0.892171	0.21889	0.00116995	0.0297111	0.303139
TARSL2	7781.29	-0.925746	0.234116	0.00117095	0.0297111	0.303139
GALNT10	3633.8	-0.901943	0.223308	0.00117351	0.0297264	0.303294
TNIK	19967.2	-0.89	0.218113	0.00117813	0.0297935	0.303979
SEC22A	5541.29	-0.865149	0.20749	0.00118351	0.0298604	0.304662
ZNF823	1055.61	-0.893793	0.219929	0.00118472	0.0298604	0.304662
DCTD	5566.74	-0.81683	0.187728	0.00119224	0.0299132	0.3052
SLC50A1	15179.5	-0.907753	0.22636	0.00119268	0.0299132	0.3052
MYH11	322.472	1.00368	0.274485	0.00119371	0.0299132	0.3052
PIGN	11895.2	-0.918389	0.231273	0.00119471	0.0299132	0.3052
DAAM1	33951.9	-0.906466	0.225896	0.00119794	0.0299445	0.30552
C18orf32	2403.39	-0.837781	0.196463	0.00120507	0.0300732	0.306833
SCML2	257.151	-0.742169	0.159151	0.00121335	0.0301236	0.307347
MAP3K5	71861.4	-0.892607	0.22009	0.00121649	0.0301236	0.307347
WRNIP1	20871.4	-0.93017	0.237343	0.00121802	0.0301236	0.307347
SH3BGRL	200902	-0.851124	0.202287	0.00122047	0.0301236	0.307347
AF011889.5	14037.9	-0.868693	0.209738	0.00122053	0.0301236	0.307347
MT1X	2870.73	-1.06338	0.314091	0.00122223	0.0301236	0.307347
RABL2A	1797.65	-1.06253	0.313477	0.00122288	0.0301236	0.307347
POLE2	10483.2	-0.917025	0.23137	0.00122589	0.0301236	0.307347
DSTN	10912.3	-0.876478	0.213209	0.0012261	0.0301236	0.307347
CDC27	16623.7	-0.803283	0.182947	0.00122988	0.0301236	0.307347
CAPNS1	45496.1	-0.810569	0.185875	0.00123132	0.0301236	0.307347
PIP5K1C	8775.54	-0.776	0.17233	0.00123477	0.0301236	0.307347
METTL22	6030.63	-0.94784	0.246304	0.00123491	0.0301236	0.307347
C5orf42	5284.78	-0.811604	0.186349	0.00123493	0.0301236	0.307347
PDLIM7	10678	-0.885865	0.217566	0.00123833	0.0301579	0.307697
MYL6	163018	-0.863223	0.20782	0.00124229	0.030181	0.307933
ATP7B	929.48	-0.915982	0.231286	0.00124326	0.030181	0.307933
STARD3NL	3897.02	-0.891654	0.220383	0.00125036	0.0302075	0.308204
AC093616.4	3974.17	-0.999522	0.273987	0.00125101	0.0302075	0.308204
MCUR1	38846.6	-0.930399	0.238327	0.00125437	0.0302075	0.308204
CD47	14678.5	-0.914987	0.231099	0.00125535	0.0302075	0.308204
USP12	26945.2	-0.857444	0.20562	0.00125606	0.0302075	0.308204
TUBA4A	181388	-0.919361	0.233158	0.00125632	0.0302075	0.308204
OPHN1	12098	-0.926176	0.23649	0.0012616	0.030274	0.308881
FBXW11	7204.72	-0.799076	0.181803	0.00126308	0.030274	0.308881
PDLIM1	186849	-0.912202	0.230086	0.00126769	0.0303038	0.309186
PRKAB2	1282.34	-0.933161	0.239987	0.00126839	0.0303038	0.309186
LAMB2	2345.81	-0.964178	0.255537	0.00127276	0.0303038	0.309186
CD27-AS1	1103.12	-0.914688	0.23136	0.0012731	0.0303038	0.309186
MFAP3L	99862.3	-0.949132	0.247988	0.00127579	0.0303038	0.309186
TANGO2	9093.13	-0.904667	0.226816	0.00127662	0.0303038	0.309186
ST8SIA6	1965.1	-0.939161	0.243135	0.00127833	0.0303038	0.309186
MINK1	37847.4	-0.890805	0.220757	0.00128664	0.0304477	0.310654
KCNA3	7214.2	-0.913803	0.231289	0.00128842	0.0304477	0.310654
CUL4B	14893.1	-0.733026	0.156745	0.00129145	0.0304718	0.3109
MURC	241.313	-0.934854	0.241425	0.00129434	0.0304924	0.31111
KIFAP3	28860.7	-0.936487	0.242554	0.00130835	0.0307746	0.313989
INPP4B	10937.7	-0.886755	0.219516	0.0013148	0.0308785	0.31505
HSPA12B	823.093	0.955901	0.252497	0.00131879	0.0309001	0.31527
CMTM3	5062.82	-0.731264	0.156458	0.0013215	0.0309001	0.31527
TMEM63A	7495.55	-0.889402	0.220889	0.00132417	0.0309001	0.31527
UQCR11	18107.1	-0.821741	0.191951	0.00132634	0.0309001	0.31527
PKM	468177	-0.898646	0.225127	0.00132678	0.0309001	0.31527
ABCA6	964.367	-1.07487	0.328767	0.00132796	0.0309001	0.31527
C7orf73	33563.7	-0.875477	0.214927	0.00133599	0.0309656	0.315938
APLF	24893.9	-0.925832	0.238048	0.00133638	0.0309656	0.315938
RP3-430N8.11	917.556	-0.817731	0.190479	0.00133691	0.0309656	0.315938
KIF2A	429297	-0.903734	0.227884	0.00134713	0.0311546	0.317867
C1GALT1	5814.82	-0.874545	0.214768	0.00134925	0.0311561	0.317882
SRSF6	60389	-0.913975	0.232843	0.00135588	0.0311759	0.318084
SCN1B	3563.18	-0.883134	0.218708	0.00135596	0.0311759	0.318084
ROCK2	31134.8	-0.895122	0.224134	0.00135688	0.0311759	0.318084
TAX1BP3	23680.9	-0.924228	0.237788	0.00135908	0.0311759	0.318084
SSX2IP	50815.9	-0.959533	0.255429	0.0013604	0.0311759	0.318084
GNAQ	36191.7	-0.889721	0.221819	0.00136369	0.0312041	0.318372
YEATS2	14229.2	-0.855794	0.206955	0.00136838	0.0312642	0.318984
TMEM219	32598.7	-0.856391	0.207289	0.00137272	0.0312662	0.319005
SLC39A3	5061.14	-0.931819	0.241808	0.00137428	0.0312662	0.319005
AP4S1	1268.66	-0.894761	0.224326	0.00137465	0.0312662	0.319005
CD99	74430.3	-0.908104	0.230636	0.00138178	0.0313667	0.32003
ATP7A	4763.11	-0.785942	0.178371	0.00138322	0.0313667	0.32003
ATP2C1	35333.7	-0.891246	0.223052	0.00139125	0.0314874	0.321262
VPS13A	74169.6	-0.888097	0.22179	0.00139987	0.0314874	0.321262
PMS2P4	435.754	-0.872228	0.2147	0.00140057	0.0314874	0.321262
PGAM1P8	1473.65	-1.01773	0.289763	0.00140157	0.0314874	0.321262
PCGF5	95412.9	-0.888746	0.222138	0.00140266	0.0314874	0.321262
ARF1	53053.4	-0.880426	0.218413	0.00140404	0.0314874	0.321262
RTN4	22074.5	-0.883242	0.219704	0.00140544	0.0314874	0.321262
SLC16A7	1185.27	-0.913198	0.233548	0.00140638	0.0314874	0.321262
CTD-2231E14.2	23.535	-0.992231	0.274554	0.00140725	0.0314874	0.321262
CDS2	17107.9	-0.922973	0.238427	0.00141574	0.0315151	0.321545
STXBP5	15326.6	-0.806325	0.187079	0.00141867	0.0315151	0.321545
HDHD2	2661.24	-0.753321	0.166083	0.00141971	0.0315151	0.321545
SKP1	79146.7	-0.826423	0.195377	0.00141985	0.0315151	0.321545
UNC5B	38.0354	1.03799	0.303972	0.00142101	0.0315151	0.321545
SEC63	9910.34	-0.910826	0.232785	0.00142364	0.0315151	0.321545
AZIN1	32795.5	-0.833104	0.198257	0.00142505	0.0315151	0.321545
YIPF6	4295.97	-0.782503	0.177588	0.00142513	0.0315151	0.321545
CIDECP	586.025	-0.90981	0.23245	0.00143072	0.0315926	0.322335
PIGB	1636.39	-0.790264	0.180905	0.00144093	0.0316939	0.323369
DNM1L	32666.6	-0.885934	0.221634	0.00144322	0.0316939	0.323369
ST7	19722.6	-0.932607	0.243748	0.00144332	0.0316939	0.323369
IGFBP5	723.445	0.994493	0.276925	0.00144368	0.0316939	0.323369
PLA1A	32.2333	0.920962	0.238134	0.00144747	0.0317312	0.32375
ACP5	246.928	0.869507	0.214556	0.00145955	0.0319499	0.32598
HCAR3	130.513	0.951336	0.253694	0.00146297	0.0319785	0.326272
LCOR	28780.6	-0.830489	0.197867	0.00147012	0.0320362	0.326861
ITGB5	75820.1	-0.970435	0.264114	0.00147304	0.0320362	0.326861
VWFP1	59.8315	-1.09803	0.365317	0.00147434	0.0320362	0.326861
VPS54	6656.96	-0.756889	0.168197	0.0014782	0.0320362	0.326861
PECAM1	1209.55	-0.889971	0.224139	0.0014783	0.0320362	0.326861
RAMP2	158.795	0.888047	0.223255	0.0014783	0.0320362	0.326861
SLC6A4	8897.23	-0.969346	0.26371	0.00148051	0.0320383	0.326883
CLDN5	6432.26	-0.956541	0.257057	0.00148966	0.0321497	0.328019
VNN1	4014.69	-0.969042	0.263782	0.0014899	0.0321497	0.328019
CALD1	36892.4	-0.923511	0.240319	0.0014921	0.0321513	0.328036
KIAA1549	1066.93	-0.904424	0.231288	0.0014998	0.0322712	0.329259
ARMCX3	2196.28	-0.869884	0.215546	0.00150652	0.0323388	0.329948
PDGFC	13134.6	-0.92946	0.243667	0.00151143	0.0323388	0.329948
G3BP2	32603.6	-0.848209	0.206146	0.00151472	0.0323388	0.329948
HLA-B	282624	-0.981711	0.271533	0.00151585	0.0323388	0.329948
CTD-2368P22.1	183.548	-0.923292	0.240729	0.00151683	0.0323388	0.329948
FAM177A1	2825.57	-0.877632	0.219229	0.00151774	0.0323388	0.329948
TBC1D14	25399.4	-0.856545	0.209833	0.00151788	0.0323388	0.329948
C2CD5	11930.5	-0.783501	0.179341	0.00152615	0.0324693	0.33128
OR7E36P	346.543	-0.96694	0.263647	0.00153054	0.0324842	0.331432
CCNG1	10162.9	-0.84042	0.203077	0.00153326	0.0324842	0.331432
CETN2	7761.02	-0.880873	0.220978	0.00153329	0.0324842	0.331432
SLC9A6	751.96	-0.784956	0.180165	0.00154437	0.0326046	0.33266
STK4	34728.6	-0.818777	0.194148	0.00155031	0.0326046	0.33266
CGB7	5.8308	0.957994	0.511174	0.00155116	0.0326046	0.33266
RNU2-15P	1644.06	-0.902011	0.231156	0.00155218	0.0326046	0.33266
ABCB6	1621.32	-0.865613	0.214421	0.00155231	0.0326046	0.33266
PAWR	1379.77	-0.830757	0.199302	0.00155672	0.0326046	0.33266
ADAM9	34062.2	-0.934091	0.247016	0.00155928	0.0326046	0.33266
MEA1	6835.56	-0.842804	0.204511	0.00155929	0.0326046	0.33266
VANGL1	1948.4	-0.861858	0.2129	0.00156148	0.0326046	0.33266
SNX13	6877.42	-0.745986	0.164947	0.00156173	0.0326046	0.33266
SPATS2	2765.24	-0.82626	0.19748	0.00156264	0.0326046	0.33266
PTK2	67817.2	-0.861889	0.213053	0.00156992	0.0326719	0.333347
RHEB	14794.6	-0.875453	0.219265	0.00157645	0.0326719	0.333347
LNPEP	18548.6	-0.823313	0.196438	0.00157662	0.0326719	0.333347
UBE2F	19783.8	-0.877246	0.220085	0.00157668	0.0326719	0.333347
TM7SF3	7360.19	-0.842284	0.204559	0.00157693	0.0326719	0.333347
G6PD	31642.3	-0.828957	0.198864	0.00157881	0.0326719	0.333347
NCOA2	31454.2	-0.822869	0.196353	0.00158368	0.0326865	0.333496
GOLGA1	3632.08	-0.898948	0.230299	0.00158383	0.0326865	0.333496
HCAR2	104.363	0.976031	0.270231	0.00159058	0.032767	0.334317
FYB	80948.4	-0.793963	0.18445	0.00159206	0.032767	0.334317
SH3BGRL3	218907	-0.877858	0.220755	0.00159929	0.0327814	0.334465
NRIP1	13098.2	-0.8518	0.209069	0.0015997	0.0327814	0.334465
TMEFF1	7149.85	-0.912879	0.23731	0.00160042	0.0327814	0.334465
MBTD1	23458.4	-0.872781	0.218509	0.00160342	0.0327814	0.334465
RP11-181C21.4	3747.74	-0.724952	0.1573	0.00160496	0.0327814	0.334465
SSBP2	10627.8	-0.884924	0.22414	0.00160672	0.0327814	0.334465
TRAM2-AS1	297.881	-0.903281	0.232861	0.00161046	0.0327814	0.334465
INTS7	2349.36	-0.850939	0.208861	0.00161061	0.0327814	0.334465
RGS6	17311.5	-0.938521	0.250414	0.00161224	0.0327814	0.334465
RHBDD1	54251.5	-0.905572	0.23412	0.00161891	0.0328082	0.334738
TMPPE	809.338	-0.895866	0.229523	0.00162107	0.0328082	0.334738
PRKCB	85240.2	-0.842881	0.205511	0.0016222	0.0328082	0.334738
ANKRD10	13035.8	-0.862406	0.21418	0.00162483	0.0328082	0.334738
ARHGDIB	154061	-0.798078	0.186585	0.00162586	0.0328082	0.334738
MOB2	3844.01	-0.859201	0.212774	0.00162655	0.0328082	0.334738
RP11-326K13.4	22.8204	-0.999404	0.285354	0.00163463	0.0329169	0.335847
ASAP2	55217.8	-0.921155	0.242145	0.0016388	0.0329169	0.335847
UBXN2A	5980.4	-0.903241	0.233372	0.00163899	0.0329169	0.335847
NCF1B	3228.77	0.898436	0.2311	0.00164063	0.0329169	0.335847
STIM1	14359.3	-0.903551	0.233635	0.00164514	0.0329638	0.336325
JAM3	154247	-0.939919	0.251943	0.00164999	0.0330114	0.336811
AIDA	5615.04	-0.757726	0.170595	0.00165188	0.0330114	0.336811
MIF4GD	6645.45	-0.805394	0.190019	0.00165609	0.033013	0.336828
ACCS	1410.64	-0.917095	0.240482	0.00165704	0.033013	0.336828
PEX3	2271.48	-0.756934	0.170377	0.00166027	0.033013	0.336828
TSPAN9	8982.33	-0.959878	0.262881	0.00166107	0.033013	0.336828
CERS6	2920.45	-0.844961	0.207043	0.00166338	0.033013	0.336828
CDK14	5733.55	-0.850621	0.209563	0.00166503	0.033013	0.336828
DOCK6	501.508	0.867363	0.217172	0.00167155	0.0330989	0.337704
LAMP1	29158.6	-0.884228	0.224978	0.00167385	0.0331011	0.337727
HYAL2	267.688	0.898184	0.231804	0.00168644	0.0331665	0.338393
YES1	3806.31	-0.954906	0.260749	0.0016873	0.0331665	0.338393
CLU	661606	-0.944205	0.254991	0.00168731	0.0331665	0.338393
VAPB	16666.9	-0.84893	0.209163	0.00168795	0.0331665	0.338393
GNB5	30235.8	-0.960876	0.264126	0.00169128	0.0331665	0.338393
USHBP1	126.699	0.941713	0.25388	0.00169709	0.0331665	0.338393
CMTM6	18370.3	-0.882112	0.224389	0.00169741	0.0331665	0.338393
ERBIN	72907.6	-0.798218	0.187576	0.00169775	0.0331665	0.338393
SLC25A43	1081.75	-0.794302	0.185981	0.00169997	0.0331665	0.338393
HN1L	2198.97	-0.754981	0.170063	0.00170106	0.0331665	0.338393
IL3RA	177.668	0.917214	0.24139	0.00170124	0.0331665	0.338393
TP53TG3	749.765	-1.05669	0.33135	0.00172349	0.0335243	0.342044
MASTL	4833.46	-0.799012	0.188241	0.00172402	0.0335243	0.342044
ST3GAL3	15010	-0.941543	0.254504	0.00173121	0.0336155	0.342974
KLHL8	8126.31	-0.84413	0.207711	0.00173315	0.0336155	0.342974
SLC25A15	2533.62	-0.876936	0.222663	0.00173888	0.0336458	0.343284
NTAN1	6650.06	-0.800193	0.188926	0.00173915	0.0336458	0.343284
NEK4	10054.3	-0.821601	0.198058	0.00174427	0.0337018	0.343855
LRRC29	144.325	-0.81262	0.194373	0.00175554	0.0338764	0.345637
RTN3	27660.4	-0.852793	0.212008	0.00176292	0.0339408	0.346294
MARCH6	91757	-0.878932	0.224024	0.00176531	0.0339408	0.346294
TTC8	854.427	-0.800985	0.189593	0.00176573	0.0339408	0.346294
ADAM10	30247.3	-0.873994	0.221763	0.00176784	0.0339408	0.346294
TAOK1	61904.1	-0.86347	0.216952	0.00177013	0.0339417	0.346302
DNAJC16	15080	-0.87509	0.22239	0.00177524	0.0339966	0.346863
RSPH9	700.712	-0.947529	0.258714	0.00177879	0.034008	0.346979
DGCR2	4446.37	-0.884716	0.226995	0.00178032	0.034008	0.346979
USP37	4291.92	-0.755798	0.17134	0.00178743	0.0340968	0.347886
FGD5-AS1	452.192	-0.829412	0.20205	0.00178948	0.0340968	0.347886
SLC33A1	5055.84	-0.84837	0.210504	0.00179547	0.0341326	0.348251
LINC00346	249.059	-0.922304	0.245758	0.00179586	0.0341326	0.348251
ZC3H12C	11501.3	-0.877394	0.223886	0.00180145	0.034196	0.348897
PTPN12	158993	-0.910912	0.240218	0.00180802	0.0342778	0.349732
GPX4	72444.9	-0.845741	0.209591	0.00181374	0.0343001	0.34996
ATP8A1	55642.2	-0.893225	0.231648	0.00181526	0.0343001	0.34996
MFSD11	6900.66	-0.883003	0.226765	0.001816	0.0343001	0.34996
ITPR2	27266.1	-0.826892	0.201396	0.00182226	0.0343471	0.350439
SGMS1	6836.74	-0.885074	0.227864	0.00182302	0.0343471	0.350439
TSHR	26.1659	-0.993353	0.286704	0.00182544	0.03435	0.350468
RAB6A	48590.2	-0.872571	0.222049	0.00182804	0.0343562	0.350532
CDKN2D	30795.7	-0.904492	0.237512	0.00183574	0.0344582	0.351573
ITGA9	601.46	0.762737	0.174759	0.00184502	0.0345413	0.352421
TC2N	36864.1	-0.928557	0.249936	0.00184545	0.0345413	0.352421
MIGA2	1868.62	-0.792654	0.187098	0.00184701	0.0345413	0.352421
PHKB	118958	-0.900941	0.236128	0.0018573	0.034691	0.353948
PRG2	10.4981	1.08284	0.423663	0.00186704	0.0348299	0.355365
RP11-599B13.10	1875.06	-0.867287	0.220281	0.00187336	0.0349048	0.356129
ICAM1	339.576	1.05294	0.334502	0.00187674	0.0349112	0.356195
JAG2	163.327	0.927931	0.250316	0.00188287	0.0349112	0.356195
ST7L	6495.85	-0.893858	0.233096	0.00188375	0.0349112	0.356195
TSPAN2	7215.23	-0.941827	0.257856	0.00188839	0.0349112	0.356195
MSANTD3	15776	-0.896709	0.234591	0.00188974	0.0349112	0.356195
PPIF	8734.37	-0.89997	0.2362	0.00188986	0.0349112	0.356195
ATF2	20834.4	-0.825292	0.201615	0.0018918	0.0349112	0.356195
NUDT9P1	45.7297	-0.950543	0.26274	0.00189214	0.0349112	0.356195
PUS7	3183.31	-0.830091	0.20379	0.001897	0.0349583	0.356675
SAV1	14819.2	-0.854492	0.214793	0.00190121	0.0349607	0.3567
LRRCC1	2305.54	-0.801607	0.191528	0.00190175	0.0349607	0.3567
MLLT11	1144.61	-0.93756	0.255951	0.00190924	0.0350559	0.357671
AGO2	9766.27	-0.749945	0.170299	0.00191198	0.0350639	0.357752
ADGRF5	383.623	0.858316	0.216794	0.0019184	0.035139	0.358519
C12orf76	5678.94	-0.915084	0.244374	0.00192263	0.0351685	0.35882
WNT4	16.2995	1.0302	0.472273	0.00192655	0.0351685	0.35882
TST	9503.07	-0.898343	0.236079	0.00193086	0.0351685	0.35882
FLVCR1	1091.18	-0.817536	0.198739	0.00193153	0.0351685	0.35882
VEZT	6958.41	-0.809959	0.195462	0.00193162	0.0351685	0.35882
TMEM40	44261.7	-0.926119	0.250328	0.00193473	0.0351829	0.358967
MTFR1L	25849	-0.857578	0.216823	0.00194419	0.0353124	0.360288
RAB10	19277.5	-0.839367	0.208648	0.00195213	0.0353482	0.360653
SOX7	91.935	0.910748	0.242697	0.00195361	0.0353482	0.360653
SRSF8	6833.78	-0.819151	0.199732	0.00195461	0.0353482	0.360653
CLIC4	23173.7	-0.865384	0.22061	0.00195549	0.0353482	0.360653
PRKCDBP	27.4287	0.969185	0.274944	0.00195835	0.0353577	0.36075
CALM3	154948	-0.866562	0.221323	0.00196653	0.0354387	0.361577
MYH9	952771	-0.916425	0.245925	0.0019715	0.0354387	0.361577
ABCC1	16259.5	-0.858089	0.217468	0.001973	0.0354387	0.361577
TRIP11	16963.4	-0.764059	0.176665	0.00197364	0.0354387	0.361577
ZCCHC2	9211.07	-0.8109	0.196479	0.00198188	0.0354387	0.361577
PTK7	5056.69	-0.97588	0.2796	0.00198398	0.0354387	0.361577
CD109	8300.34	-0.938211	0.257754	0.00198432	0.0354387	0.361577
APPL1	11987.4	-0.750131	0.171111	0.00198534	0.0354387	0.361577
TTC39B	12836.7	-0.89381	0.234814	0.00199104	0.0354387	0.361577
PRDM5	3668.41	-0.935385	0.256352	0.00199173	0.0354387	0.361577
MPHOSPH9	8023.18	-0.756898	0.173941	0.00199345	0.0354387	0.361577
SLC35E1	14775	-0.876413	0.226393	0.00199375	0.0354387	0.361577
CD68	70125.9	-0.860856	0.219144	0.00200061	0.0354387	0.361577
F2R	68777.1	-0.928752	0.252946	0.00200115	0.0354387	0.361577
NUDT21	6413.6	-0.770767	0.179743	0.00200363	0.0354387	0.361577
TAF10	15347.5	-0.810651	0.196638	0.00200416	0.0354387	0.361577
HOOK3	29108.5	-0.848198	0.213392	0.00200736	0.0354387	0.361577
SEPT11	47036.5	-0.878768	0.227755	0.00200914	0.0354387	0.361577
ZNF625	587.534	-0.848009	0.213336	0.00200965	0.0354387	0.361577
STRN4	26372.7	-0.828446	0.20454	0.00201136	0.0354387	0.361577
GDE1	8058.74	-0.81771	0.199828	0.00201347	0.0354387	0.361577
RAB3IP	3368.9	-0.830564	0.20554	0.00201587	0.0354387	0.361577
STK40	28847.4	-0.820985	0.201306	0.00201665	0.0354387	0.361577
AGPAT5	2134.05	-0.777394	0.182716	0.00202414	0.0354404	0.361594
GSTM3	1111.97	-0.979454	0.282815	0.00202647	0.0354404	0.361594
OAZ1	274183	-0.818521	0.200395	0.00203079	0.0354404	0.361594
CX3CL1	52.0092	0.956451	0.268994	0.00203198	0.0354404	0.361594
TLK1	139093	-0.897501	0.237411	0.00203858	0.0354404	0.361594
DCAF17	4409.49	-0.831181	0.206117	0.00203958	0.0354404	0.361594
TBXA2R	8379.48	-0.917003	0.247415	0.0020399	0.0354404	0.361594
ACTR3B	11409.4	-0.895841	0.236627	0.00204153	0.0354404	0.361594
GPR108	5300.64	-0.826528	0.204094	0.00204379	0.0354404	0.361594
MEIS1-AS2	57.1367	-0.978137	0.282389	0.00204404	0.0354404	0.361594
INMT	188.979	0.965981	0.274915	0.00204501	0.0354404	0.361594
MEPCE	17546.5	-0.864567	0.221578	0.00204964	0.0354404	0.361594
MFF	9040.82	-0.79838	0.191903	0.00205201	0.0354404	0.361594
DDAH1	1622.41	-1.02317	0.314459	0.00205256	0.0354404	0.361594
BRIP1	2295.3	-0.808493	0.196277	0.00205277	0.0354404	0.361594
VMA21	2033.09	-0.722448	0.160712	0.00205843	0.0354404	0.361594
GATA1	6057.91	-0.835843	0.208503	0.00206254	0.0354404	0.361594
ZDHHC2	4992.39	-0.73913	0.167426	0.00206375	0.0354404	0.361594
REEP3	4559.46	-0.86146	0.220316	0.00206394	0.0354404	0.361594
YPEL2	3769.71	-0.810427	0.19726	0.00206477	0.0354404	0.361594
TBCK	5488.36	-0.796356	0.191192	0.00206588	0.0354404	0.361594
SNRPN	30182.7	-0.89151	0.234892	0.00206845	0.0354445	0.361635
RP11-363E7.4	3252.29	-0.943351	0.262308	0.00207313	0.0354844	0.362043
PHF7	810.138	-0.92344	0.251656	0.00208797	0.035563	0.362845
SFXN3	5008.99	-0.858032	0.219043	0.00208827	0.035563	0.362845
WDHD1	1680.55	-0.752772	0.173209	0.0020897	0.035563	0.362845
NPIPP1	4829.75	-1.01312	0.307761	0.0020922	0.035563	0.362845
ALDOA	241381	-0.777326	0.183407	0.00209222	0.035563	0.362845
PCCB	1769.22	-0.716535	0.158677	0.00209334	0.035563	0.362845
REPS2	25537.3	-0.872066	0.225781	0.00209415	0.035563	0.362845
WDR86-AS1	30.6962	0.976322	0.282455	0.00209734	0.0355773	0.362991
PBLD	4582.24	-0.895957	0.237661	0.00210351	0.0356421	0.363652
TEAD2	165.617	0.926601	0.253776	0.00211185	0.0357433	0.364685
ITGB1	420800	-0.912165	0.246167	0.00211567	0.0357654	0.36491
ATF7IP2	5477.26	-0.898213	0.239026	0.00211787	0.0357654	0.36491
PTPA	6959	-0.768946	0.180285	0.00212977	0.0358837	0.366117
ATPAF1	1780.72	-0.834202	0.20861	0.00212985	0.0358837	0.366117
HIPK3	146491	-0.854988	0.21823	0.00213358	0.0358837	0.366117
GMPR	31492.1	-0.891577	0.235938	0.00213435	0.0358837	0.366117
NOS1AP	584.419	-0.910701	0.245862	0.00214354	0.0359981	0.367284
AMFR	32326	-0.896245	0.238469	0.00214609	0.0360011	0.367315
HLA-E	288403	-0.923523	0.252756	0.00214874	0.0360057	0.367362
ULK4	2219.33	-0.788979	0.189038	0.00215782	0.036071	0.368028
USP45	2197.27	-0.771023	0.181449	0.0021591	0.036071	0.368028
VCAM1	92.1075	0.870044	0.225738	0.00215981	0.036071	0.368028
AP1M2	3289.59	-0.98324	0.288442	0.00216342	0.036071	0.368028
TJP2	24934.1	-0.884492	0.232862	0.00216454	0.036071	0.368028
DNAJC3	14060.9	-0.827927	0.206361	0.0021779	0.0361703	0.369041
CPA1	3.27436	1.00103	0.482341	0.00218162	0.0361703	0.369041
PPDPF	57595.9	-0.849373	0.216257	0.00218316	0.0361703	0.369041
CTSD	25780.2	-0.769918	0.181229	0.00218339	0.0361703	0.369041
ZEB1	5781.6	0.82643	0.205759	0.00218396	0.0361703	0.369041
LYPLAL1	18036.5	-0.8574	0.220058	0.00218576	0.0361703	0.369041
LIMS1	673450	-0.899612	0.24082	0.00218722	0.0361703	0.369041
SNX3	37736	-0.815763	0.201101	0.00219339	0.0362225	0.369573
CHEK2	978.094	-0.72614	0.163393	0.00219647	0.0362225	0.369573
UBE2W	4225.79	-0.818228	0.202245	0.00219755	0.0362225	0.369573
PODXL	289.697	0.834511	0.209682	0.00220549	0.0362386	0.369738
MRAS	153.228	0.816068	0.201411	0.00220858	0.0362386	0.369738
MICU1	14015.7	-0.849471	0.216636	0.00220903	0.0362386	0.369738
[truncated: 523 more rows]

[truncated: 9 more sheets: S data 5-345DEGs, S data 6-5foldCV, S data 7-5foldCV-summary, S data 8-Enet, S data 9-combined AUC, S data 10-GA change, S data 11-lmer, S data 12-lmer(linear), S data 13-QC]
